# Supplementary material for: RNA element discovery from germ cell to blastocyst
Source: Nucleic Acids Res. 2018 Dec 21;47(5):2263–75. doi: 10.1093/nar/gky1223 (PMC6411832; doi:10.1093/nar/gky1223)
Supplement: Supplementary Data [file gky1223_supplemental_files.zip]

Archive with 19 entries (19 files):
- Figure_S1.tiff
- Figure_S2.tiff
- Figure_S3.tiff
- Figure_S4.tiff
- Figure_S5.tiff
- Figure_S6.tiff
- Figure_S7.tiff
- Figure_S8.tiff
- Figure_S9.tiff
- Supplemental_appendix_A.docx
- Table_S1.xlsx
- Table_S2.xlsx
- Table_S3.xlsx
- Table_S4.xlsx
- Table_S5.xlsx
- Table_S6.xlsx
- Table_S7.xlsx
- Table_S8.xlsx
- Table_S9.xlsx
