# Supplementary material for: RNA element discovery from germ cell to blastocyst
Source: Nucleic Acids Res. 2018 Dec 21;47(5):2263–75. doi: 10.1093/nar/gky1223 (PMC6411832; doi:10.1093/nar/gky1223)
Supplement: Supplementary Data [file gky1223_supplemental_files.zip › Table_S1.xlsx]

## Sheet: Table.S1
Table_name	Table description	Detailed Description		Sample.name	Group	Tissue	Tissue.simple	RNA.type	Date	Pool	Publication
Table S1	RNA-seq samples used for RE discovery	This table provides the unique sample name (Sample.name) for each RNA-seq library, as well as the corresponding tissue type and RNA-preparation type (Tissue, Tissue.simple, RNA.type and Pool). The publication or GEO dataset from which the sample was drawn is provided in "Publication" column.		Test.Ambion	Krawetz	Testis	Testis	Aplus	2009	pool	doi: 10.1007/s00441-015-2237-1
				Test.Clone	Krawetz	Testis	Testis	Aplus	2009	pool	doi: 10.1007/s00441-015-2237-1
				testes1	Krawetz	Testis	Testis	Total RNA	2013	pool	doi: 10.1007/s00441-015-2237-1
				testes2	Krawetz	Testis	Testis	Total RNA	2013	pool	doi: 10.1007/s00441-015-2237-1
				SRR893048	Xue	oocyte	Oocyte	Aplus	2013	singlecell	doi:10.1038/nature12364
				SRR893049	Xue	pronucleus	Embryo_pronucleus	Aplus	2013	singlecell	doi:10.1038/nature12364
				SRR893050	Xue	pronucleus	Embryo_pronucleus	Aplus	2013	singlecell	doi:10.1038/nature12364
				SRR893051	Xue	pronucleus	Embryo_pronucleus	Aplus	2013	singlecell	doi:10.1038/nature12364
				SRR893052	Xue	zygote	Embryo_zygote	Aplus	2013	singlecell	doi:10.1038/nature12364
				SRR893053	Xue	zygote	Embryo_zygote	Aplus	2013	singlecell	doi:10.1038/nature12364
				SRR893054	Xue	2-cell_blastomere	Embryo_2cell	Aplus	2013	singlecell	doi:10.1038/nature12364
				SRR893055	Xue	2-cell_blastomere	Embryo_2cell	Aplus	2013	singlecell	doi:10.1038/nature12364
				SRR893056	Xue	2-cell_blastomere	Embryo_2cell	Aplus	2013	singlecell	doi:10.1038/nature12364
				SRR893057	Xue	4-cell_blastomere	Embryo_4cell	Aplus	2013	singlecell	doi:10.1038/nature12364
				SRR893058	Xue	4-cell_blastomere	Embryo_4cell	Aplus	2013	singlecell	doi:10.1038/nature12364
				SRR893059	Xue	4-cell_blastomere	Embryo_4cell	Aplus	2013	singlecell	doi:10.1038/nature12364
				SRR893060	Xue	4-cell_blastomere	Embryo_4cell	Aplus	2013	singlecell	doi:10.1038/nature12364
				SRR893061	Xue	8-cell_blastomere	Embryo_8cell	Aplus	2013	singlecell	doi:10.1038/nature12364
				SRR893062	Xue	8-cell_blastomere	Embryo_8cell	Aplus	2013	singlecell	doi:10.1038/nature12364
				SRR893063	Xue	8-cell_blastomere	Embryo_8cell	Aplus	2013	singlecell	doi:10.1038/nature12364
				SRR893064	Xue	8-cell_blastomere	Embryo_8cell	Aplus	2013	singlecell	doi:10.1038/nature12364
				SRR893065	Xue	8-cell_blastomere	Embryo_8cell	Aplus	2013	singlecell	doi:10.1038/nature12364
				SRR893066	Xue	8-cell_blastomere	Embryo_8cell	Aplus	2013	singlecell	doi:10.1038/nature12364
				SRR893067	Xue	8-cell_blastomere	Embryo_8cell	Aplus	2013	singlecell	doi:10.1038/nature12364
				SRR893068	Xue	8-cell_blastomere	Embryo_8cell	Aplus	2013	singlecell	doi:10.1038/nature12364
				SRR893069	Xue	8-cell_blastomere	Embryo_8cell	Aplus	2013	singlecell	doi:10.1038/nature12364
				SRR893070	Xue	8-cell_blastomere	Embryo_8cell	Aplus	2013	singlecell	doi:10.1038/nature12364
				SRR893071	Xue	8-cell_blastomere	Embryo_8cell	Aplus	2013	singlecell	doi:10.1038/nature12364
				SRR893072	Xue	morula	Embryo_morula	Aplus	2013	singlecell	doi:10.1038/nature12364
				SRR893073	Xue	morula	Embryo_morula	Aplus	2013	singlecell	doi:10.1038/nature12364
				SRR893074	Xue	morula	Embryo_morula	Aplus	2013	singlecell	doi:10.1038/nature12364
				SRR893046	Xue	oocyte	Oocyte	Aplus	2013	singlecell	doi:10.1038/nature12364
				SRR893047	Xue	oocyte	Oocyte	Aplus	2013	singlecell	doi:10.1038/nature12364
				SRR2130093	Dang	zygote	Embryo_zygote	Total RNA	2016	singlecell	https://doi.org/10.1186/s13059-016-0991-3
				SRR2130125	Dang	TE	Embryo_trophoblast	Total RNA	2016	singlecell	https://doi.org/10.1186/s13059-016-0991-3
				SRR2130124	Dang	TE	Embryo_trophoblast	Total RNA	2016	singlecell	https://doi.org/10.1186/s13059-016-0991-3
				SRR2130123	Dang	TE	Embryo_trophoblast	Total RNA	2016	singlecell	https://doi.org/10.1186/s13059-016-0991-3
				SRR2130122	Dang	ICM	Embryo_ICM	Total RNA	2016	singlecell	https://doi.org/10.1186/s13059-016-0991-3
				SRR2130121	Dang	ICM	Embryo_ICM	Total RNA	2016	singlecell	https://doi.org/10.1186/s13059-016-0991-3
				SRR2130120	Dang	ICM	Embryo_ICM	Total RNA	2016	singlecell	https://doi.org/10.1186/s13059-016-0991-3
				SRR2130119	Dang	late_blastocyst	Embryo_blastocyst	Total RNA	2016	singlecell	https://doi.org/10.1186/s13059-016-0991-3
				SRR2130118	Dang	late_blastoycst	Embryo_blastocyst	Total RNA	2016	singlecell	https://doi.org/10.1186/s13059-016-0991-3
				SRR2130117	Dang	late_blastoycst	Embryo_blastocyst	Total RNA	2016	singlecell	https://doi.org/10.1186/s13059-016-0991-3
				SRR2130116	Dang	middle_blastocyst	Embryo_blastocyst	Total RNA	2016	singlecell	https://doi.org/10.1186/s13059-016-0991-3
				SRR2130115	Dang	middle_blastocyst	Embryo_blastocyst	Total RNA	2016	singlecell	https://doi.org/10.1186/s13059-016-0991-3
				SRR2130114	Dang	middle_blastocyst	Embryo_blastocyst	Total RNA	2016	singlecell	https://doi.org/10.1186/s13059-016-0991-3
				SRR2130113	Dang	early_blastocsyt	Embryo_blastocyst	Total RNA	2016	singlecell	https://doi.org/10.1186/s13059-016-0991-3
				SRR2130112	Dang	early_blastocsyt	Embryo_blastocyst	Total RNA	2016	singlecell	https://doi.org/10.1186/s13059-016-0991-3
				SRR2130111	Dang	early_blastocsyt	Embryo_blastocyst	Total RNA	2016	singlecell	https://doi.org/10.1186/s13059-016-0991-3
				SRR2130110	Dang	morula	Embryo_morula	Total RNA	2016	singlecell	https://doi.org/10.1186/s13059-016-0991-3
				SRR2130109	Dang	morula	Embryo_morula	Total RNA	2016	singlecell	https://doi.org/10.1186/s13059-016-0991-3
				SRR2130108	Dang	morula	Embryo_morula	Total RNA	2016	singlecell	https://doi.org/10.1186/s13059-016-0991-3
				SRR2130107	Dang	morula	Embryo_morula	Total RNA	2016	singlecell	https://doi.org/10.1186/s13059-016-0991-3
				SRR2130106	Dang	8_cell	Embryo_8cell	Total RNA	2016	singlecell	https://doi.org/10.1186/s13059-016-0991-3
				SRR2130105	Dang	8_cell	Embryo_8cell	Total RNA	2016	singlecell	https://doi.org/10.1186/s13059-016-0991-3
				SRR2130104	Dang	8_cell	Embryo_8cell	Total RNA	2016	singlecell	https://doi.org/10.1186/s13059-016-0991-3
				SRR2130103	Dang	8_cell	Embryo_8cell	Total RNA	2016	singlecell	https://doi.org/10.1186/s13059-016-0991-3
				SRR2130102	Dang	8_cell	Embryo_8cell	Total RNA	2016	singlecell	https://doi.org/10.1186/s13059-016-0991-3
				SRR2130101	Dang	4_cell	Embryo_4cell	Total RNA	2016	singlecell	https://doi.org/10.1186/s13059-016-0991-3
				SRR2130100	Dang	4_cell	Embryo_4cell	Total RNA	2016	singlecell	https://doi.org/10.1186/s13059-016-0991-3
				SRR2130099	Dang	4_cell	Embryo_4cell	Total RNA	2016	singlecell	https://doi.org/10.1186/s13059-016-0991-3
				SRR2130098	Dang	4_cell	Embryo_4cell	Total RNA	2016	singlecell	https://doi.org/10.1186/s13059-016-0991-3
				SRR2130097	Dang	2_cell	Embryo_2cell	Total RNA	2016	singlecell	https://doi.org/10.1186/s13059-016-0991-3
				SRR2130096	Dang	2_cell	Embryo_2cell	Total RNA	2016	singlecell	https://doi.org/10.1186/s13059-016-0991-3
				SRR2130095	Dang	2_cell	Embryo_2cell	Total RNA	2016	singlecell	https://doi.org/10.1186/s13059-016-0991-3
				SRR2130094	Dang	2_cell	Embryo_2cell	Total RNA	2016	singlecell	https://doi.org/10.1186/s13059-016-0991-3
				SRR2130092	Dang	zygote	Embryo_zygote	Total RNA	2016	singlecell	https://doi.org/10.1186/s13059-016-0991-3
				SRR2130091	Dang	zygote	Embryo_zygote	Total RNA	2016	singlecell	https://doi.org/10.1186/s13059-016-0991-3
				SRR2130090	Dang	zygote	Embryo_zygote	Total RNA	2016	singlecell	https://doi.org/10.1186/s13059-016-0991-3
				SRR2130089	Dang	zygote	Embryo_zygote	Total RNA	2016	singlecell	https://doi.org/10.1186/s13059-016-0991-3
				SRR2130088	Dang	MII_oocyte	Oocyte	Total RNA	2016	singlecell	https://doi.org/10.1186/s13059-016-0991-3
				SRR2130087	Dang	MII_oocyte	Oocyte	Total RNA	2016	singlecell	https://doi.org/10.1186/s13059-016-0991-3
				SRR2130086	Dang	MII_oocyte	Oocyte	Total RNA	2016	singlecell	https://doi.org/10.1186/s13059-016-0991-3
				SRR2130085	Dang	MII_oocyte	Oocyte	Total RNA	2016	singlecell	https://doi.org/10.1186/s13059-016-0991-3
				SRR3062174	Dang	human_stem_cells	ESC	Total RNA	2016	singlecell	https://doi.org/10.1186/s13059-016-0991-3
				SRR3062173	Dang	human_stem_cells	ESC	Total RNA	2016	singlecell	https://doi.org/10.1186/s13059-016-0991-3
				SRR3062172	Dang	human_stem_cells	ESC	Total RNA	2016	singlecell	https://doi.org/10.1186/s13059-016-0991-3
				SRR3062171	Dang	human_stem_cells	ESC	Total RNA	2016	singlecell	https://doi.org/10.1186/s13059-016-0991-3
				SRR3501436	Dang	human_stem_cells	ESC	Total RNA	2016	singlecell	https://doi.org/10.1186/s13059-016-0991-3
				SRR3501437	Dang	human_stem_cells	ESC	Total RNA	2016	singlecell	https://doi.org/10.1186/s13059-016-0991-3
				SRR3501438	Dang	human_stem_cells	ESC	Total RNA	2016	singlecell	https://doi.org/10.1186/s13059-016-0991-3
				sperm_A	Gisselmann	Sperm	Sperm	Aplus	2016	pool	doi:10.1038/srep32255
				sperm_B	Gisselmann	Sperm	Sperm	Aplus	2016	pool	doi:10.1038/srep32255
				sperm_C	Gisselmann	Sperm	Sperm	Aplus	2016	pool	doi:10.1038/srep32255
				sperm_stranded_pooled	Gisselmann	Sperm	Sperm	Total RNA	2016	pool	doi:10.1038/srep32255
				SRR3192419	Gingeras	liver.female.6yo	Liver	Aplus	2016	pool	GEO Accession: GSM2072373
				SRR3192418	Gingeras	liver.male.32yo	Liver	Aplus	2016	pool	GEO Accession: GSM2072372
				SRR3192440	Gingeras	liver.fetal	Liver	Aplus	2016	pool	GEO Accession: GSM2072387
				SRR4422587	Gingeras	Testis	Testis	Aplus	2016	pool	GEO Accession: GSM2343115
				SRR4422588	Gingeras	Testis	Testis	Aplus	2016	pool	GEO Accession: GSM2343115
				SRR4421667	Gingeras	Testis	Testis	Aplus	2016	pool	GEO Accession: GSM2343589
				SRR4421668	Gingeras	Testis	Testis	Aplus	2016	pool	GEO Accession: GSM2343589
				SRR3192439	Gingeras	liver.fetal	Liver	Aplus	2016	pool	GEO Accession: GSM2072386
				SRR1791304	Jodar	Sperm	Sperm	Total RNA	2013	pool	DOI: 10.1126/scitranslmed.aab1287
				SRR1791305	Jodar	Sperm	Sperm	Total RNA	2013	pool	DOI: 10.1126/scitranslmed.aab1287
				SRR1791306	Jodar	Sperm	Sperm	Total RNA	2013	pool	DOI: 10.1126/scitranslmed.aab1287
				SRR1791307	Jodar	Sperm	Sperm	Total RNA	2013	pool	DOI: 10.1126/scitranslmed.aab1287
				SRR1791308	Jodar	Sperm	Sperm	Total RNA	2013	pool	DOI: 10.1126/scitranslmed.aab1287
				SRR1791309	Jodar	Sperm	Sperm	Total RNA	2013	pool	DOI: 10.1126/scitranslmed.aab1287
				SRR1791310	Jodar	Sperm	Sperm	Total RNA	2013	pool	DOI: 10.1126/scitranslmed.aab1287
				SRR3146452	Jan	A.dark.spermatogonia	Adark_sperm	Total RNA	2016	pool	doi: 10.1242/dev.152413
				SRR3146494	Jan	A.pale.spermatogonia	Apale_sperm	Total RNA	2016	pool	doi: 10.1242/dev.152413
				SRR3146497	Jan	early.pachytene.spermatocytes	Earlypach_sperm	Total RNA	2016	pool	doi: 10.1242/dev.152413
				SRR3146504	Jan	leptotene.zygotene.spermatocytes	Lept.zygo_sperm	Total RNA	2016	pool	doi: 10.1242/dev.152413
				SRR3146507	Jan	late.pachytene.spermatocytes	Latepach_sperm	Total RNA	2016	pool	doi: 10.1242/dev.152413
				SRR3146508	Jan	round.spermatids	Round_sperm	Total RNA	2016	pool	doi: 10.1242/dev.152413
