# Supplementary material for: RNA element discovery from germ cell to blastocyst
Source: Nucleic Acids Res. 2018 Dec 21;47(5):2263–75. doi: 10.1093/nar/gky1223 (PMC6411832; doi:10.1093/nar/gky1223)
Supplement: Supplementary Data [file gky1223_supplemental_files.zip › Table_S3.xlsx]

## Sheet: Table_S3
Table_name	Table description	Detailed Description
Table S3	Benchmark of RE loci with Stringtie and Cufflinks	This table summarizes the results of benchmarking the RE method to Stringtie and Cufflinks. The statistics presented represent the percentages of REs or transcripts that have an overlap, for a series of minimal expression thresholds. Columns H and I (*_overlapping_REs and REs_overlapping_*) indicate the percentage of Cufflinks transcripts or Stringtie transcripts that overlap an RE, and the perce…		Benchmarking results for Cufflinks
					Minimum expression		Cufflinks_overlapping_REs	REs overlapping Cufflinks	Exonic_REs_Nooverlaps_with_Cufflinks	Novel_NearExon_REs_Nooverlaps_with_Cufflinks	Novel_Intronic_REs_Nooverlaps_with_Cufflinks	Novel_Orphan_REs_Nooverlaps_with_Cufflinks
				Cufflinks	1 FPKM	Sample_106233	0.323031	0.847318	0.508713	0.0846052	0.347915	0.058767
				RNA element	10 FPKM	4001v2_seqH4	0.386998	0.810365	0.392069	0.121927	0.391172	0.0948322
						SRR020288	0.461967	0.896838	0.565871	0.0528814	0.356719	0.0245286
						SRR3192556	0.50374	0.877449	0.748748	0.0282332	0.217782	0.00523679
					Minimum expression		Cufflinks_overlapping_REs	REs overlapping Cufflinks	Exonic_REs_Nooverlaps_with_Cufflinks	Novel_NearExon_REs_Nooverlaps_with_Cufflinks	Novel_Intronic_REs_Nooverlaps_with_Cufflinks	Novel_Orphan_REs_Nooverlaps_with_Cufflinks
				Cufflinks	1 FPKM	Sample_106233	0.185106	0.874524	0.309082	0.12293	0.488209	0.0797792
				RNA element	25 FPKM	4001v2_seqH4	0.242575	0.821597	0.207507	0.161206	0.509922	0.121366
						SRR020288	0.286275	0.908721	0.336285	0.076831	0.548348	0.0385352
						SRR3192556	0.254005	0.910646	0.702954	0.0507386	0.236673	0.00963391
					Minimum expression		Cufflinks_overlapping_REs	REs overlapping Cufflinks	Exonic_REs_Nooverlaps_with_Cufflinks	Novel_NearExon_REs_Nooverlaps_with_Cufflinks	Novel_Intronic_REs_Nooverlaps_with_Cufflinks	Novel_Orphan_REs_Nooverlaps_with_Cufflinks
				Cufflinks	10 FPKM	Sample_106233	0.559921	0.673755	0.746175	0.0447132	0.178853	0.0302587
				RNA element	10 FPKM	4001v2_seqH4	0.609072	0.650333	0.661006	0.0674873	0.219881	0.0516251
						SRR020288	0.642446	0.740756	0.821579	0.0220928	0.146516	0.00981318
						SRR3192556	0.814499	0.600954	0.888854	0.011258	0.0975107	0.00237746
					Minimum expression		Cufflinks_overlapping_REs	REs overlapping Cufflinks	Exonic_REs_Nooverlaps_with_Cufflinks	Novel_NearExon_REs_Nooverlaps_with_Cufflinks	Novel_Intronic_REs_Nooverlaps_with_Cufflinks	Novel_Orphan_REs_Nooverlaps_with_Cufflinks
				Cufflinks	10 FPKM	Sample_106233	0.382809	0.808323	0.50156	0.0899984	0.351453	0.056988
				RNA element	25 FPKM	4001v2_seqH4	0.433442	0.748546	0.418422	0.117211	0.377824	0.0865437
						SRR020288	0.439768	0.825985	0.639925	0.0425612	0.297175	0.020339
						SRR3192556	0.529114	0.778824	0.838869	0.0241308	0.130903	0.00609756
				Benchmarking results for Stringtie
					Minimum expression		Stringtie_overlapping_REs	REs overlapping Stringtie	Exonic_REs_Nooverlaps_with_Stringtie	Novel_NearExon_REs_Nooverlaps_with_Stringtie	Novel_Intronic_REs_Nooverlaps_with_Stringtie	Novel_Orphan_REs_Nooverlaps_with_Stringtie
				Stringtie	1 FPKM	Sample_106233	0.517843	0.814987	0.647526	0.0585143	0.255876	0.0380839
				RNA element	10 FPKM	4001v2_seqH4	0.679942	0.677317	0.647685	0.0672256	0.234367	0.0507223
						SRR020288	0.741648	0.719656	0.768574	0.0206241	0.200466	0.0103363
						SRR3192556	0.616829	0.916541	0.544801	0.0489803	0.403711	0.00250752
					Minimum expression		Stringtie_overlapping_REs	REs overlapping Stringtie	Exonic_REs_Nooverlaps_with_Stringtie	Novel_NearExon_REs_Nooverlaps_with_Stringtie	Novel_Intronic_REs_Nooverlaps_with_Stringtie	Novel_Orphan_REs_Nooverlaps_with_Stringtie
				Stringtie	1 FPKM	Sample_106233	0.355393	0.88551	0.338741	0.11273	0.483365	0.0651636
				RNA element	25 FPKM	4001v2_seqH4	0.506457	0.767645	0.363057	0.121649	0.42459	0.0907051
						SRR020288	0.533156	0.813401	0.50603	0.039808	0.432034	0.0221286
						SRR3192556	0.344939	0.951851	0.337306	0.11919	0.539333	0.00417163
					Minimum expression		Stringtie_overlapping_REs	REs overlapping Stringtie	Exonic_REs_Nooverlaps_with_Stringtie	Novel_NearExon_REs_Nooverlaps_with_Stringtie	Novel_Intronic_REs_Nooverlaps_with_Stringtie	Novel_Orphan_REs_Nooverlaps_with_Stringtie
				Stringtie	10 FPKM	Sample_106233	0.678567	0.605736	0.761763	0.0414669	0.170475	0.026295
				RNA element	10 FPKM	4001v2_seqH4	0.698178	0.652596	0.672756	0.0624418	0.217689	0.047113
						SRR020288	0.774087	0.64845	0.815448	0.0164467	0.159862	0.00824272
						SRR3192556	0.935371	0.281322	0.927434	0.00846405	0.062665	0.00143656
					Minimum expression		Stringtie_overlapping_REs	REs overlapping Stringtie	Exonic_REs_Nooverlaps_with_Stringtie	Novel_NearExon_REs_Nooverlaps_with_Stringtie	Novel_Intronic_REs_Nooverlaps_with_Stringtie	Novel_Orphan_REs_Nooverlaps_with_Stringtie
				Stringtie	10 FPKM	Sample_106233	0.515843	0.757956	0.543244	0.0815451	0.327741	0.0474704
				RNA element	25 FPKM	4001v2_seqH4	0.526906	0.752689	0.401576	0.114292	0.398913	0.0852197
						SRR020288	0.5751	0.761819	0.613007	0.0311869	0.33847	0.0173363
						SRR3192556	0.745704	0.452195	0.911529	0.0148237	0.0708711	0.00277618
