# Supplementary material for: RNA element discovery from germ cell to blastocyst
Source: Nucleic Acids Res. 2018 Dec 21;47(5):2263–75. doi: 10.1093/nar/gky1223 (PMC6411832; doi:10.1093/nar/gky1223)
Supplement: Supplementary Data [file gky1223_supplemental_files.zip › Table_S4.xlsx]

## Sheet: Table.S4
Table_name	Table description	Detailed Description		REPEAT_FAMILY	RE_count
Table S4	Repeat distribution of polyA-enriched orphan REs	This table provides instances of repeat families that overlap orphan REs found to be enriched in poly(A+) library preparations.		ERVL-MaLR	40
				Alu	27
				Simple_repeat	19
				ERVL	8
				ERV	7
				L1	6
				MIR	6
				L2	4
				TcMAR-Tigger	3
				centr	2
				hAT-Charlie	2
				DNA	1
				hAT-Blackjack	1
				hAT-Tip100	1
				Penelope	1
				RTE-X	1
				NO_OVERLAPS	21
