# Supplementary material for: RNA element discovery from germ cell to blastocyst
Source: Nucleic Acids Res. 2018 Dec 21;47(5):2263–75. doi: 10.1093/nar/gky1223 (PMC6411832; doi:10.1093/nar/gky1223)
Supplement: Supplementary Data [file gky1223_supplemental_files.zip › Table_S5.xlsx]

## Sheet: Table.S5
Table_name	Table description	Detailed Description		PolyA enriched Signal transduction pathways									Total RNA enriched Signal transduction pathways
Table S5	Gene ontology of polyA selection in oocytes and embryo	This table provides the results of Genomatix's GeneRanker function for gene names found to be differential between the poly(A+) and total RNA libraries		Network	Network id	P-value	Adjusted p-value	# Genes (observed)	# Genes (expected)	# Genes (total)			Network	Network id	P-value	Adjusted p-value	# Genes (observed)	# Genes (expected)	# Genes (total)
				POLO LIKE KINASE	PW_PLK_HOMO_SAPIENS	2.12818e-09	0	34	10.7858	214			DNA REPAIR	PW_DNA_REPAIR_HOMO_SAPIENS	8.98034e-31	0	233	115.013	601
				CELL DIVISION CYCLE 2, G1 TO S AND G2 TO M	PW_CDC2_HOMO_SAPIENS	4.34456e-09	0	41	15.0698	299			ATAXIA TELANGIECTASIA MUTATED	PW_ATM_HOMO_SAPIENS	3.46185e-27	0	131	52.818	276
				CHECKPOINT	PW_CHECKPOINT_HOMO_SAPIENS	4.22893e-08	0	39	15.0698	299			AURORA KINASE	PW_AURORA_HOMO_SAPIENS	5.60007e-27	0	104	37.3171	195
				CELL CYCLE	PW_CELL_CYCLE_HOMO_SAPIENS	8.8486e-08	0	68	35.1294	697			POLO LIKE KINASE	PW_PLK_HOMO_SAPIENS	1.14626e-26	0	110	40.9531	214
				CHK1 CHECKPOINT HOMOLOG	PW_CHEK1_HOMO_SAPIENS	1.21757e-07	0	26	8.11453	161			CELL CYCLE	PW_CELL_CYCLE_HOMO_SAPIENS	3.80851e-26	0	248	133.385	697
				AURORA KINASE	PW_AURORA_HOMO_SAPIENS	4.98871e-07	0	28	9.82816	195			CHECKPOINT	PW_CHECKPOINT_HOMO_SAPIENS	2.42831e-25	0	135	57.2195	299
				ATAXIA TELANGIECTASIA AND RAD3 RELATED	PW_ATR_HOMO_SAPIENS	5.25209e-05	0	21	8.06413	160			CELL DIVISION CYCLE 2, G1 TO S AND G2 TO M	PW_CDC2_HOMO_SAPIENS	3.15916e-24	0	133	57.2195	299
				DNA REPAIR	PW_DNA_REPAIR_HOMO_SAPIENS	8.79626e-05	0	52	30.2909	601			ATAXIA TELANGIECTASIA AND RAD3 RELATED	PW_ATR_HOMO_SAPIENS	6.73083e-17	0	77	30.6191	160
				TUMOR PROTEIN P53	PW_P53_HOMO_SAPIENS	0.000129504	0	45	25.402	504			BREAST CANCER 1, EARLY ONSET	PW_BRCA1_HOMO_SAPIENS	9.05548e-16	0	77	31.7674	166
				MINICHROMOSOME MAINTENANCE COMPLEX	PW_MCM_HOMO_SAPIENS	0.000130914	0	12	3.42726	68			DEGRADATION	PW_DEGRADATION_HOMO_SAPIENS	1.01906e-14	0	305	206.105	1077
				E2F TRANSCRIPTION FACTOR 1	PW_E2F1_HOMO_SAPIENS	0.000218101	0	20	8.26573	164			CYCLIN DEPENDENT KINASE	PW_CDK_HOMO_SAPIENS	1.74028e-13	0	126	68.1276	356
				CYCLIN B1	PW_CCNB1_HOMO_SAPIENS	0.000237192	0.001	15	5.29209	105			CHK1 CHECKPOINT HOMOLOG	PW_CHEK1_HOMO_SAPIENS	3.14894e-12	0	69	30.8105	161
				CELL DIVISION CYCLE 25C	PW_CDC25_HOMO_SAPIENS	0.000267849	0	10	2.67124	53			CASEIN KINASE 2	PW_CK2_HOMO_SAPIENS	6.50278e-12	0	130	74.2514	388
				RETINOBLASTOMA 1	PW_RB1_HOMO_SAPIENS	0.000372383	0	19	7.96333	158			CYCLIN A2	PW_CCNA2_HOMO_SAPIENS	9.98345e-12	0	54	22.0075	115
				CYCLIN B2	PW_CCNB2_HOMO_SAPIENS	0.000629244	0.002	5	0.756012	15			NON HOMOLOGOUS END JOINING	PW_NHEJ_HOMO_SAPIENS	1.13463e-10	0	54	23.1557	121
				BREAST CANCER 2, EARLY ONSET	PW_BRCA2_HOMO_SAPIENS	0.000754146	0	10	3.02405	60			BUB1 MITOTIC CHECKPOINT SERINE/THREONINE KINASE B	PW_BUB1_HOMO_SAPIENS	3.25403e-09	0	27	8.803	46
				PROTEIN PHOSPHATASE 2	PW_PPP2_HOMO_SAPIENS	0.00078121	0.003	27	13.961	277			FANCONI ANEMIA COMPLEMENTATION GROUP COMPLEX	PW_FANC_HOMO_SAPIENS	7.26226e-09	0	39	15.8837	83
				FANCONI ANEMIA COMPLEMENTATION GROUP COMPLEX	PW_FANC_HOMO_SAPIENS	0.000874901	0.001	12	4.18327	83			MINICHROMOSOME MAINTENANCE COMPLEX	PW_MCM_HOMO_SAPIENS	9.13654e-09	0	34	13.0131	68
				NON HOMOLOGOUS END JOINING	PW_NHEJ_HOMO_SAPIENS	0.0010954	0.002	15	6.0985	121			CHECKPOINT KINASE 2	PW_CHEK2_HOMO_SAPIENS	3.38912e-08	0	48	22.3902	117
				BUB1 MITOTIC CHECKPOINT SERINE/THREONINE KINASE B	PW_BUB1_HOMO_SAPIENS	0.00189571	0.001	8	2.31844	46			PROTEIN PHOSPHATASE 2	PW_PPP2_HOMO_SAPIENS	6.19273e-08	0	90	53.0094	277
				RIBOSOMAL PROTEIN S6 KINASE	PW_S6K_HOMO_SAPIENS	0.00235137	0.002	19	9.27375	184			DNA DEPENDENT PROTEIN KINASE	PW_DNA PK_HOMO_SAPIENS	1.97791e-06	0	49	25.8349	135
				DNA DEPENDENT PROTEIN KINASE	PW_DNA PK_HOMO_SAPIENS	0.00326675	0.001	15	6.80411	135			RETINOBLASTOMA 1	PW_RB1_HOMO_SAPIENS	2.1734e-06	0	55	30.2364	158
				ATAXIA TELANGIECTASIA MUTATED	PW_ATM_HOMO_SAPIENS	0.0032844	0.004	25	13.9106	276			TUMOR PROTEIN P53	PW_P53_HOMO_SAPIENS	2.6036e-06	0	138	96.4503	504
				CAVEOLIN 1	PW_CAVEOLIN_HOMO_SAPIENS	0.00354349	0.003	14	6.1993	123			PROTEIN PHOSPHATASE 1	PW_PPP1_HOMO_SAPIENS	2.86224e-06	0	72	43.2495	226
				RAN BINDING PROTEIN 2	PW_RANBP2_HOMO_SAPIENS	0.00399575	0.003	6	1.56243	31			CYCLIN B1	PW_CCNB1_HOMO_SAPIENS	4.32469e-06	0	40	20.0938	105
				PolyA enriched pathway-based networks									Total RNA enriched pathway-based networks
				Network	Network id	P-value	Adjusted p-value	# Genes (observed)	# Genes (expected)	# Genes (total)			Network	Network id	P-value	Adjusted p-value	# Genes (observed)	# Genes (expected)	# Genes (total)
				Infectious disease	Reactome:R-HSA-5663205	2.53422e-24	0	77	20.9165	401			Cell Cycle	Reactome:R-HSA-1640170	1.49277e-60	0	291	116.687	635
				Cell Cycle	Reactome:R-HSA-1640170	2.25788e-19	0	91	33.1221	635			Cell Cycle, Mitotic	Reactome:R-HSA-69278	1.14541e-50	0	243	97.0244	528
				Cell Cycle, Mitotic	Reactome:R-HSA-69278	1.98693e-17	0	78	27.5409	528			Gene expression (Transcription)	Reactome:R-HSA-74160	8.2302e-42	0	448	253.587	1380
				Amino acid and derivative metabolism	Reactome:R-HSA-71291	2.65415e-14	0	58	19.2995	370			M Phase	Reactome:R-HSA-68886	2.28457e-38	0	180	70.9307	386
				Disease	Reactome:R-HSA-1643685	1.70416e-13	0	98	45.745	877			Cell Cycle Checkpoints	Reactome:R-HSA-69620	3.49695e-31	0	141	54.5762	297
				Cell Cycle Checkpoints	Reactome:R-HSA-69620	1.62809e-12	0	48	15.4918	297			Mitotic Spindle Checkpoint	Reactome:R-HSA-69618	1.47285e-26	0	72	20.7647	113
				Metabolism of proteins	Reactome:R-HSA-392499	2.34897e-12	0	175	107.503	2061			Mitotic G2-G2/M phases	Reactome:R-HSA-453274	1.6494e-18	0	86	34.1791	186
				M Phase	Reactome:R-HSA-68886	7.00421e-11	0	53	20.1341	386			Disease	Reactome:R-HSA-1643685	8.32462e-18	0	261	161.156	877
				Mitotic G1-G1/S phases	Reactome:R-HSA-453279	3.41179e-10	0	29	7.61548	146			Infectious disease	Reactome:R-HSA-5663205	1.85637e-17	0	144	73.6871	401
				S Phase	Reactome:R-HSA-69242	1.24697e-08	0	26	7.30252	140			Signaling by Rho GTPases	Reactome:R-HSA-194315	2.43583e-16	0	150	79.9349	435
				The citric acid (TCA) cycle and respiratory electron transport	Reactome:R-HSA-1428517	1.73535e-07	0	27	8.81518	169			Cellular response to heat stress	Reactome:R-HSA-3371556	1.41101e-14	0	49	16.5383	90
				Gene expression (Transcription)	Reactome:R-HSA-74160	2.31813e-07	0	114	71.9819	1380			DNA Repair	Reactome:R-HSA-73894	2.67051e-14	0	115	58.6189	319
				DNA Replication	Reactome:R-HSA-69306	7.37802e-07	0	20	5.68553	109			Aurora B signaling	NCI_pid:Pathway_cfd9e70419f06740999d44d16c949c57	2.68956e-14	0	30	7.53409	41
				G2/M Checkpoints	Reactome:R-HSA-69481	7.88341e-07	0	26	8.9195	171			Metabolism of proteins	Reactome:R-HSA-392499	2.91684e-14	0	502	378.726	2061
				Metabolism	Reactome:R-HSA-1430728	8.11695e-07	0	156	109.538	2100			PLK1 signaling events	NCI_pid:Pathway_250f5477c79deb04cc598fe3f69e76c0	2.40131e-13	0	32	8.8204	48
				Mitotic Spindle Checkpoint	Reactome:R-HSA-69618	1.33741e-06	0	20	5.89417	113			S Phase	Reactome:R-HSA-69242	1.12976e-12	0	62	25.7262	140
				M/G1 Transition	Reactome:R-HSA-68874	1.7065e-06	0	17	4.48583	86			Diseases of signal transduction	Reactome:R-HSA-5663202	1.63448e-12	0	123	67.6231	368
				DNA Repair	Reactome:R-HSA-73894	3.94943e-06	0	37	16.6393	319			Chromatin organization	Reactome:R-HSA-4839726	2.47788e-12	0	99	50.7173	276
				Mitotic G2-G2/M phases	Reactome:R-HSA-453274	3.97198e-06	0	26	9.70191	186			TNFalpha	NetPath:Pathway_035c8db08948e45ead85f4b45aa655a9	3.03902e-12	0	98	50.166	273
				Regulation of mitotic cell cycle	Reactome:R-HSA-453276	1.23708e-05	0	16	4.64231	89			TGF_beta_Receptor	NetPath:Pathway_99e683a77ee273cbdaf5755e35d2668d	9.85276e-12	0	83	40.6106	221
				Cellular responses to stress	Reactome:R-HSA-2262752	3.22054e-05	0	42	21.8032	418			AndrogenReceptor	NetPath:Pathway_37a25f57f611f7aa7d256c20256a47ae	1.03943e-10	0	66	30.6877	167
				Regulation of DNA replication	Reactome:R-HSA-69304	3.76804e-05	0	14	4.01638	77			Cellular responses to stress	Reactome:R-HSA-2262752	1.06379e-10	0	130	76.811	418
				PLK1 signaling events	NCI_pid:Pathway_250f5477c79deb04cc598fe3f69e76c0	0.000149403	0	10	2.50372	48			Organelle biogenesis and maintenance	Reactome:R-HSA-1852241	1.5781e-10	0	97	52.5549	286
				G1/S DNA Damage Checkpoints	Reactome:R-HSA-69615	0.000208011	0	12	3.5991	69			Mitotic G1-G1/S phases	Reactome:R-HSA-453279	3.61779e-10	0	59	26.8287	146
				TGF_beta_Receptor	NetPath:Pathway_99e683a77ee273cbdaf5755e35d2668d	0.000215861	0	25	11.5275	221			Regulation of mitotic cell cycle	Reactome:R-HSA-453276	4.44833e-10	0	42	16.3545	89
