# Supplementary material for: RNA element discovery from germ cell to blastocyst
Source: Nucleic Acids Res. 2018 Dec 21;47(5):2263–75. doi: 10.1093/nar/gky1223 (PMC6411832; doi:10.1093/nar/gky1223)
Supplement: Supplementary Data [file gky1223_supplemental_files.zip › Table_S6.xlsx]

## Sheet: Table.S6
Table_name	Table description	Detailed Description
Table S6	Expression values for Jan et. al. and Serono sperm samples	This table provides the genomic location (CHROMOSOME, START, END, STRAND) of the REs, and expression for each RE across spermatogenesis. RE annotation (exonic, intronic, near-exon, orphan) is in column "RE_class", while the unique identifier for each RE is provided in column "RE_ID". Genes associated with the REs are provided as Ensembl identifiers and common gene symbols, in columns "ENSEMBL_ID"…
CHROMOSOME	START	END	ENSEMBL_ID	CLASS	STRAND	ELEMENT_ID	GENE_NAME	Adark	Apale	Leptotyne_Zygotene	Early_pachytene	Late_pachytene	Round_spermatid	Mature_sperm_median	Mature_sperm_maximum	Mature_sperm_minimum
chrM	577	3304	ENSG00000210049.1	EXON	+	chrM_577_3304	MT-TF	62763.8	63544.2	62292.9	64107.9	62019.1	63488.8	320413	355149	270625
chrM	3307	4331	ENSG00000198888.2	EXON	+	chrM_3307_4331	MT-ND1	61338.6	62407	63921.2	62934.4	64372.6	65022.1	8519.82	17624.6	2306.64
chrM	4402	5579	ENSG00000210112.1	EXON	+	chrM_4402_5579	MT-TM	60195.4	59635.5	61284.6	57625.3	61545.4	58630.3	9509.11	14766.7	2425.2
chrM	5904	7445	ENSG00000198804.2	EXON	+	chrM_5904_7445	MT-CO1	63538.9	63876.1	63051.1	65333.7	63478.3	65036	13484.8	36053.7	4917.88
chrM	7518	7585	ENSG00000210154.1	EXON	+	chrM_7518_7585	MT-TD	103960	102062	99651.1	95243.3	103731	76154.7	220.271	698.745	0
chrM	8295	8364	ENSG00000210156.1	EXON	+	chrM_8295_8364	MT-TK	94721	99104.1	98530	59060.7	103830	86728.3	286.933	848.115	0
chrM	8366	14148	ENSG00000198899.2,ENSG00000198938.2,ENSG00000228253.1	EXON	+	chrM_8366_14148	MT-ATP6,MT-CO3,MT-ATP8	61580.8	61880.6	61179.4	61695.1	61344.4	62425.6	10203	20689.5	2241.28
chrM	14747	15953	ENSG00000198727.2	EXON	+	chrM_14747_15953	MT-CYB	63429.4	63795.4	63274.2	62919.2	63670.4	63044.4	7543.81	17148.4	1194.78
chrM	4329	4400	ENSG00000210107.1	EXON	-	chrM_4329_4400	MT-TQ	65258.1	79036.7	98330.9	50722.9	103924	102473	1114.53	1561.56	380.473
chrM	5587	5655	ENSG00000210127.1	EXON	-	chrM_5587_5655	MT-TA	101529	78465	99530.7	71543.4	100855	61602.6	363.658	815.227	0
chrM	5657	5729	ENSG00000210135.1	EXON	-	chrM_5657_5729	MT-TN	103986	103919	103317	107057	103331	103675	412.145	2438.33	375.189
chrM	7446	7514	ENSG00000210151.2	EXON	-	chrM_7446_7514	MT-TS1	105590	105973	104911	104528	106258	92172.3	2196.91	10843.4	218.195
chrM	14149	14742	ENSG00000198695.2	EXON	-	chrM_14149_14742	MT-ND6	65249.3	65879.5	65909.2	62328.8	66654.4	59858.5	9598.23	15236.9	2060.77
chrM	1	647	ENSG00000210049.1	EXON	*	chrM_1_647	MT-TF	57188.6	55822.7	57670.2	51346.9	52749.7	49243.1	6368.58	9666.4	2131.69
chrM	5731	5891	ENSG00000210140.1,ENSG00000210144.1	EXON	*	chrM_5731_5891	MT-TC,MT-TY	80738	80494.3	79837.5	82925.3	80368.6	82480.3	3365.72	6949.24	455.984
chrM	7586	8290	ENSG00000198712.1	EXON	*	chrM_7586_8290	MT-CO2	65465.6	65771.9	65347.6	65424.8	65495.2	65676.4	12519.9	23341.5	2940.58
chrM	15956	16569	ENSG00000210196.2	EXON	*	chrM_15956_16569	MT-TP	62019.2	62079.4	61471.1	58594.6	59784.8	55542	1840.96	4334.1	357.051
chr1	11869	12227	ENSG00000223972.5	EXON	+	chr1_11869_12227	DDX11L1	0.040633	0.117913	0.0820202	0.501769	0.867522	0	0	0	0
chr1	12613	12721	ENSG00000223972.5	EXON	+	chr1_12613_12721	DDX11L1	0	0.260572	0	1.58767	2.30054	0	0	0	0
chr1	12975	13052	ENSG00000223972.5	EXON	+	chr1_12975_13052	DDX11L1	0	1.27917	0	0	0	0	0	8.84025	0
chr1	13221	14409	ENSG00000223972.5	EXON	+	chr1_13221_14409	DDX11L1	4.61623	2.41621	1.11224	3.36091	2.11754	0.710648	0.723207	3.27937	0
chr1	29554	30039	ENSG00000243485.5	EXON	+	chr1_29554_30039	MIR1302-2HG	0.509882	0.377158	0.968684	2.03708	1.53685	1.9986	0	1.72033	0
chr1	30267	30667	ENSG00000243485.5,ENSG00000284332.1	EXON	+	chr1_30267_30667	MIR1302-2HG,MIR1302-2	3.60029	0.738722	2.56928	3.22524	2.44576	0	0	0	0
chr1	30976	31109	ENSG00000243485.5	EXON	+	chr1_30976_31109	MIR1302-2HG	3.71869	0.634777	3.97397	2.94682	2.91892	0.235101	0	0	0
chr1	52473	53312	ENSG00000268020.3	EXON	+	chr1_52473_53312	OR4G4P	0	0.0335421	0.0699958	0.00973201	0.351662	0.0745375	0	0	0
chr1	62948	63887	ENSG00000240361.1	EXON	+	chr1_62948_63887	OR4G11P	0	0.0749249	0.0312708	0.0521735	0.0330748	0	0	0	0
chr1	69091	70008	ENSG00000186092.4	EXON	+	chr1_69091_70008	OR4F5	0.0634531	0.30689	0.032021	0.587677	0.677367	0	0	0.861448	0
chr1	131025	134836	ENSG00000233750.3	EXON	+	chr1_131025_134836	CICP27	0.396969	0.273221	0.469997	0.248533	0.615278	0.0082048	0.207779	0.875741	0
chr1	160446	160690	ENSG00000241599.1	EXON	+	chr1_160446_160690	RP11-34P13.9	0	0.346006	0.240682	0.26771	0.063642	0	0	0	0
chr1	161314	161525	ENSG00000241599.1	EXON	+	chr1_161314_161525	RP11-34P13.9	1.79248	0.666867	2.64408	3.44407	1.5455	0.444576	0	0	0
chr1	182696	182746	ENSG00000279928.2	EXON	+	chr1_182696_182746	ABC7-43046700E7.1	0	1.12567	0	8.49176	12.7335	0	0	0	0
chr1	183132	183216	ENSG00000279928.2	EXON	+	chr1_183132_183216	ABC7-43046700E7.1	0	0.167511	0	3.88817	9.24324	0	0	0	0
chr1	183494	183571	ENSG00000279928.2	EXON	+	chr1_183494_183571	ABC7-43046700E7.1	0	2.74108	0	0	0	0	0	0	0
chr1	183740	183901	ENSG00000279928.2	EXON	+	chr1_183740_183901	ABC7-43046700E7.1	0.451759	1.57314	0	0.760729	4.43675	0	0	0	0
chr1	183981	184174	ENSG00000279928.2	EXON	+	chr1_183981_184174	ABC7-43046700E7.1	4.22078	0.58325	0.456423	5.49984	2.89653	0	0	4.09299	0
chr1	360057	360168	ENSG00000236601.2	EXON	+	chr1_360057_360168	RP4-669L17.2	0	0.126765	0	0.14712	0	0	0	0	0
chr1	365171	366052	ENSG00000236601.2	EXON	+	chr1_365171_366052	RP4-669L17.2	0.181626	0.766632	0.199977	0.185361	0.0528785	1.98755	0	1.47404	0
chr1	439870	440232	ENSG00000269732.1	EXON	+	chr1_439870_440232	WBP1LP7	1.20552	0.855137	0.892253	0.857115	0.12869	0	0	0	0
chr1	487101	489387	ENSG00000233653.3	EXON	+	chr1_487101_489387	CICP7	0.190901	0.0553972	0.578017	0.0357181	0.373611	0	0	0.364988	0
chr1	489717	489906	ENSG00000233653.3	EXON	+	chr1_489717_489906	CICP7	0.153933	0.0744492	0.155361	0.129606	0.575135	0	0	0	0
chr1	587629	587701	ENSG00000235146.2	EXON	+	chr1_587629_587701	RP5-857K21.2	0	0	0	0	0	0	0	0	0
chr1	594235	594768	ENSG00000235146.2	EXON	+	chr1_594235_594768	RP5-857K21.2	0.463964	0.844782	0.550905	0.582131	0.0291344	9.62108	0	2.43645	0
chr1	629062	629433	ENSG00000225972.1	EXON	+	chr1_629062_629433	MTND1P23	21.9964	22.3769	46.4588	10.9822	22.3512	44.8378	209.164	877.697	77.0077
chr1	629640	630683	ENSG00000225630.1	EXON	+	chr1_629640_630683	MTND2P28	19.5815	19.2109	36.7674	9.58212	19.1168	34.1165	229.728	708.424	125.754
chr1	631074	632616	ENSG00000237973.1	EXON	+	chr1_631074_632616	MTCO1P12	23.0086	23.1504	44.0068	12.0836	20.9465	38.7916	319.785	1313.27	159.321
chr1	632757	633438	ENSG00000229344.1	EXON	+	chr1_632757_633438	MTCO2P12	18.4343	19.877	35.7447	10.2034	17.216	28.1462	153.15	596.751	80.0917
chr1	633535	634922	ENSG00000198744.5,ENSG00000240409.1,ENSG00000248527.1	EXON	+	chr1_633535_634922	MTCO3P12,MTATP8P1,MTATP6P1	20.273	19.9448	38.2548	9.94889	20.41	35.0559	231.901	719.175	112.354
chr1	674842	675265	ENSG00000268663.1	EXON	+	chr1_674842_675265	WBP1LP6	0.928508	0.765084	1.73542	1.48633	0.367107	0	0	3.07005	0
chr1	722092	724360	ENSG00000229376.3	EXON	+	chr1_722092_724360	CICP3	0.186002	0.062041	0.763858	0.194408	0.178018	0	0	0.348301	0
chr1	724718	724903	ENSG00000229376.3	EXON	+	chr1_724718_724903	CICP3	0	0.0760589	0.15872	0.176544	0.167877	0	0	0	0
chr1	760911	761154	ENSG00000229905.1	EXON	+	chr1_760911_761154	RP11-206L10.4	0	0.173715	0	0.336015	0.255615	0	0	5.34416	0
chr1	761778	761989	ENSG00000229905.1	EXON	+	chr1_761778_761989	RP11-206L10.4	5.92896	2.06729	3.75738	5.45633	2.64944	0.148192	0	4.61691	0
chr1	778770	779092	ENSG00000237491.8	EXON	+	chr1_778770_779092	RP11-206L10.9	1.4908	4.23875	5.47141	2.10468	0.916286	16.8966	10.5699	27.0506	0
chr1	781937	782191	ENSG00000237491.8	EXON	+	chr1_781937_782191	RP11-206L10.9	2.46262	3.15764	0.924826	1.99307	2.07864	17.2346	5.35984	8.21222	0
chr1	784370	784690	ENSG00000237491.8	EXON	+	chr1_784370_784690	RP11-206L10.9	1.18191	1.05532	5.96441	3.18951	0.873486	24.9171	12.1771	39.5922	0
chr1	785800	787672	ENSG00000237491.8	EXON	+	chr1_785800_787672	RP11-206L10.9	4.30493	3.11935	0.752904	3.48938	0.829521	5.06109	0.668559	2.18173	0
chr1	803919	804222	ENSG00000237491.8	EXON	+	chr1_803919_804222	RP11-206L10.9	8.68957	5.38688	0.193817	3.98826	4.86872	4.74703	0	5.67109	0
chr1	804776	804966	ENSG00000237491.8	EXON	+	chr1_804776_804966	RP11-206L10.9	14.5466	12.3676	0	6.36022	15.12	13.6594	5.12719	9.04389	0
chr1	807217	807465	ENSG00000237491.8	EXON	+	chr1_807217_807465	RP11-206L10.9	2.58085	1.07801	0	1.38281	2.8177	0	0	3.4644	0
chr1	809622	810060	ENSG00000237491.8	EXON	+	chr1_809622_810060	RP11-206L10.9	3.68647	2.60215	3.15085	3.05727	1.77268	0	0	11.8596	0
chr1	817371	818202	ENSG00000177757.2	EXON	+	chr1_817371_818202	FAM87B	0.945268	0.355582	0.353348	0.795881	0.0747468	0.225765	0	0	0
chr1	818723	819837	ENSG00000177757.2	EXON	+	chr1_818723_819837	FAM87B	0.509263	5.00186	0.553526	1.6858	0.738795	1.17888	0.374489	1.5425	0
chr1	827608	827775	ENSG00000228794.8	EXON	+	chr1_827608_827775	LINC01128	4.35528	0.168514	0.703311	0.733397	0.836873	0.187236	2.49809	17.5	0
chr1	829003	829104	ENSG00000228794.8	EXON	+	chr1_829003_829104	LINC01128	1.58429	0	0	0.161686	0	2.16712	4.13051	19.2904	0
chr1	831605	831677	ENSG00000228794.8	EXON	+	chr1_831605_831677	LINC01128	0	0	0	0.113405	0	0	0	0	0
chr1	841200	842020	ENSG00000228794.8	EXON	+	chr1_841200_842020	LINC01128	2.57227	0.308873	0.107426	2.62878	2.08311	0	0	3.86266	0
chr1	847654	847806	ENSG00000228794.8	EXON	+	chr1_847654_847806	LINC01128	0.478508	3.33258	0.386358	0.483463	0.102162	7.19998	5.2095	17.0872	0
chr1	849484	849602	ENSG00000228794.8	EXON	+	chr1_849484_849602	LINC01128	0.493106	0.23849	0	1.31473	0	0	0	0	0
chr1	850181	850351	ENSG00000228794.8	EXON	+	chr1_850181_850351	LINC01128	0	2.15202	0	0.480303	0	0	0	0	0
chr1	851927	852110	ENSG00000228794.8	EXON	+	chr1_851927_852110	LINC01128	1.03337	7.38145	0	2.6771	0.0848559	14.5236	2.27968	10.6466	0
chr1	852671	852766	ENSG00000228794.8	EXON	+	chr1_852671_852766	LINC01128	2.44996	12.886	0.309087	4.81314	0.163459	20.0777	9.04389	61.5263	0
chr1	853391	859446	ENSG00000228794.8	EXON	+	chr1_853391_859446	LINC01128	4.67991	2.61898	1.79429	1.19612	0.664231	3.1346	2.81049	6.65356	0.643417
chr1	873292	874349	ENSG00000234711.1	EXON	+	chr1_873292_874349	TUBB8P11	0.137622	0.133121	0.0833394	0.393967	0.161604	0.354988	0	1.28798	0
chr1	904834	904957	ENSG00000272438.1	EXON	+	chr1_904834_904957	RP11-54O7.16	0	0	0	0	0.126249	0	0	0	0
chr1	911435	911473	ENSG00000230699.2	EXON	+	chr1_911435_911473	RP11-54O7.1	0	0.370287	0	0.214872	0.408648	0	0	51.2719	0
chr1	911945	914971	ENSG00000230699.2,ENSG00000241180.1	EXON	+	chr1_911945_914971	RP11-54O7.1,RP11-54O7.2	0.158638	0.01395	0.32022	0.00269833	0.0359222	0.0103333	0	0.551462	0
chr1	915750	915976	ENSG00000272438.1	EXON	+	chr1_915750_915976	RP11-54O7.16	0.0643656	0	0	0	0.0687108	3.4589	0	0	0
chr1	925738	925800	ENSG00000187634.11	EXON	+	chr1_925738_925800	SAMD11	0	0	0	0	0	0	0	0	0
chr1	925922	926013	ENSG00000187634.11	EXON	+	chr1_925922_926013	SAMD11	3.35691	0	0	0	0	0	0	0	0
chr1	930155	930336	ENSG00000187634.11	EXON	+	chr1_930155_930336	SAMD11	3.21472	0	0	0	0	0	0	0	0
chr1	931039	931089	ENSG00000187634.11	EXON	+	chr1_931039_931089	SAMD11	0.581865	0	0	0	0	0	0	0	0
chr1	935772	935896	ENSG00000187634.11	EXON	+	chr1_935772_935896	SAMD11	0.117312	0	0	0	0.125231	0	0	0	0
chr1	939040	939129	ENSG00000187634.11	EXON	+	chr1_939040_939129	SAMD11	0	0	0	0.0917433	0	0	0	0	0
chr1	939272	939460	ENSG00000187634.11	EXON	+	chr1_939272_939460	SAMD11	0	0.14969	0	0.0434317	5.20375	0	0	0	0
chr1	941144	941306	ENSG00000187634.11	EXON	+	chr1_941144_941306	SAMD11	0	0	0	0.100804	6.03892	0	0	0	0
chr1	942136	942251	ENSG00000187634.11	EXON	+	chr1_942136_942251	SAMD11	0	0	0	0.0710013	0	0	0	0	0
chr1	942410	942488	ENSG00000187634.11	EXON	+	chr1_942410_942488	SAMD11	0	0	0	0	0.199085	0	0	0	0
chr1	942559	943058	ENSG00000187634.11	EXON	+	chr1_942559_943058	SAMD11	0	0	0	0	0	0	0	1.58306	0
chr1	943253	943377	ENSG00000187634.11	EXON	+	chr1_943253_943377	SAMD11	1.75967	0.22695	0	0	0	0	0	0	0
chr1	943698	943808	ENSG00000187634.11	EXON	+	chr1_943698_943808	SAMD11	2.77708	3.7096	0	0.0742287	0	0	0	11.3777	0
chr1	943908	944581	ENSG00000187634.11	EXON	+	chr1_943908_944581	SAMD11	7.19766	10.0357	5.23564	7.32801	8.32963	1.99784	7.04262	11.4896	0
chr1	960587	960800	ENSG00000187961.13	EXON	+	chr1_960587_960800	KLHL17	0	0	0	0	0	0	0	0	0
chr1	961293	961552	ENSG00000187961.13	EXON	+	chr1_961293_961552	KLHL17	0	0.325967	0	0.157628	0.0599561	0	0	0	0
chr1	961629	961750	ENSG00000187961.13	EXON	+	chr1_961629_961750	KLHL17	0.961761	2.90721	0	0.337403	0.128336	0	0	8.05097	0
chr1	961826	962047	ENSG00000187961.13	EXON	+	chr1_961826_962047	KLHL17	0.658219	4.39318	0	3.17739	0.281061	0	0	4.408	0
chr1	962082	962471	ENSG00000187961.13	EXON	+	chr1_962082_962471	KLHL17	0	0.976643	0	0.167921	0.0399194	0	0	0	0
chr1	962704	962917	ENSG00000187961.13	EXON	+	chr1_962704_962917	KLHL17	0	0.264242	0	0.268338	0.0729044	0.1468	0	0	0
chr1	963109	963253	ENSG00000187961.13	EXON	+	chr1_963109_963253	KLHL17	0	0.195429	0	0.340215	0.107838	0	0	0	0
chr1	963337	963504	ENSG00000187961.13	EXON	+	chr1_963337_963504	KLHL17	0	0.168514	0	0.0977863	0	0	0	5.83334	0
chr1	963920	964008	ENSG00000187961.13	EXON	+	chr1_963920_964008	KLHL17	0	0.799483	0	0.0927858	0.176462	0	0	0	0
chr1	964107	964180	ENSG00000187961.13	EXON	+	chr1_964107_964180	KLHL17	0	0.192752	0	0	0	0	0	0	0
chr1	964349	964530	ENSG00000187961.13	EXON	+	chr1_964349_964530	KLHL17	0	0.388699	0	0.180445	0	0	0	0	0
chr1	964963	965715	ENSG00000187961.13	EXON	+	chr1_964963_965715	KLHL17	1.66358	8.13942	2.85042	7.17708	0.908591	6.90235	0.905186	2.77381	0
chr1	966497	966614	ENSG00000187583.10	EXON	+	chr1_966497_966614	PLEKHN1	0	0.120264	0	0	0	0	0	0	0
chr1	966704	966803	ENSG00000187583.10	EXON	+	chr1_966704_966803	PLEKHN1	0	0	0	0	0	0	0	0	0
chr1	970277	970423	ENSG00000187583.10	EXON	+	chr1_970277_970423	PLEKHN1	0	0	0	0.0559257	0.106361	0	0	0	0
chr1	970521	970601	ENSG00000187583.10	EXON	+	chr1_970521_970601	PLEKHN1	0	0	0	0.102064	0	0	0	0	0
chr1	970686	971006	ENSG00000187583.10	EXON	+	chr1_970686_971006	PLEKHN1	0	0	0	0	0.048527	0	0	2.60738	0
chr1	971077	971208	ENSG00000187583.10	EXON	+	chr1_971077_971208	PLEKHN1	0	0	0	0	0.118539	0	0	0	0
chr1	971324	971404	ENSG00000187583.10	EXON	+	chr1_971324_971404	PLEKHN1	0	0	0	0	0	0	0	0	0
chr1	972075	972150	ENSG00000187583.10	EXON	+	chr1_972075_972150	PLEKHN1	0	0	0	0	0.207049	0	0	0	0
chr1	972288	972424	ENSG00000187583.10	EXON	+	chr1_972288_972424	PLEKHN1	0	0	0.215906	0	0	0	0	0	0
chr1	972861	973010	ENSG00000187583.10	EXON	+	chr1_972861_973010	PLEKHN1	0	0.188871	0	0	0.208438	0	0	0	0
chr1	973186	973326	ENSG00000187583.10	EXON	+	chr1_973186_973326	PLEKHN1	0	0.703545	0.209737	0.174968	0.110919	0	0	0	0
chr1	973500	973640	ENSG00000187583.10	EXON	+	chr1_973500_973640	PLEKHN1	0	0.201013	0	0	0	0	0	0	0
chr1	973833	974051	ENSG00000187583.10	EXON	+	chr1_973833_974051	PLEKHN1	0	0	0	0	0.0712323	0	0	0	0
chr1	974316	974364	ENSG00000187583.10	EXON	+	chr1_974316_974364	PLEKHN1	0	0.293144	0	0	0.323513	0	0	0	0
chr1	974442	975108	ENSG00000187583.10	EXON	+	chr1_974442_975108	PLEKHN1	0.0873671	0.0422549	1.23449	0.22068	0.0466325	0	0	1.18611	0
chr1	1001138	1001281	ENSG00000187608.8	EXON	+	chr1_1001138_1001281	ISG15	0	0	0	0	0	0	0	0	0
chr1	1008194	1008279	ENSG00000187608.8	EXON	+	chr1_1008194_1008279	ISG15	0.855684	1.15878	2.7636	0.960606	0.36538	4.04651	0	0	0
chr1	1013423	1013576	ENSG00000187608.8	EXON	+	chr1_1013423_1013576	ISG15	0	0.0919667	0	0	0	0	0	15.4892	0
chr1	1013984	1014541	ENSG00000187608.8	EXON	+	chr1_1013984_1014541	ISG15	0.13058	0.12631	0	0.498411	0	0	4.62749	14.1822	0
chr1	1020123	1020373	ENSG00000188157.14	EXON	+	chr1_1020123_1020373	AGRN	0	1.29452	0	0.163303	0	0	0	0	0
chr1	1022201	1022462	ENSG00000188157.14	EXON	+	chr1_1022201_1022462	AGRN	0.222937	0.323469	0	0.312841	0	0	0	9.59037	0
chr1	1035277	1035324	ENSG00000188157.14	EXON	+	chr1_1035277_1035324	AGRN	0	0.299381	0	0	0.330397	0	0	0	0
chr1	1040665	1040880	ENSG00000188157.14	EXON	+	chr1_1040665_1040880	AGRN	0	0.065446	0	0.0759549	0	0	0	3.88075	0
chr1	1041173	1041397	ENSG00000188157.14	EXON	+	chr1_1041173_1041397	AGRN	0	0.0628165	0	0	0.0693243	0	0	0	0
chr1	1041478	1041702	ENSG00000188157.14	EXON	+	chr1_1041478_1041702	AGRN	0	0.125633	0	0.0364516	0	0	0	3.83558	0
chr1	1041956	1042162	ENSG00000188157.14	EXON	+	chr1_1041956_1042162	AGRN	0	0	0	0	0	0	0	0	0
chr1	1043239	1043457	ENSG00000188157.14	EXON	+	chr1_1043239_1043457	AGRN	0	0.258182	0	0	0	0	0	4.46866	0
chr1	1043538	1043732	ENSG00000188157.14	EXON	+	chr1_1043538_1043732	AGRN	0	0.0725304	0	0	0	0	0	0	0
chr1	1043823	1044023	ENSG00000188157.14	EXON	+	chr1_1043823_1044023	AGRN	0	0.281418	0	0	0.0776432	0	0	2.08591	0
chr1	1044109	1044257	ENSG00000188157.14	EXON	+	chr1_1044109_1044257	AGRN	0	0	0	0	0.104923	0	0	0	0
chr1	1044334	1044439	ENSG00000188157.14	EXON	+	chr1_1044334_1044439	AGRN	0	0	0	0	0	0	0	0	0
chr1	1045161	1045277	ENSG00000188157.14	EXON	+	chr1_1045161_1045277	AGRN	0	1.09171	0.253131	0.422335	0	0	0	0	0
chr1	1045359	1045523	ENSG00000188157.14	EXON	+	chr1_1045359_1045523	AGRN	0	0.171596	0	0.647238	0.189374	0	0	0	0
chr1	1045733	1045876	ENSG00000188157.14	EXON	+	chr1_1045733_1045876	AGRN	0.101725	0	0.205337	2.22686	0	0	0	0	0
chr1	1045964	1046088	ENSG00000188157.14	EXON	+	chr1_1045964_1046088	AGRN	0	0	0.2368	2.69977	0.125231	0	0	0	0
chr1	1046160	1046265	ENSG00000188157.14	EXON	+	chr1_1046160_1046265	AGRN	0	0	0	1.55527	0	0	0	23.8389	0
chr1	1046397	1046735	ENSG00000188157.14	EXON	+	chr1_1046397_1046735	AGRN	1.42023	0.499558	2.08496	0.144944	0.0459427	0	0	2.54192	0
chr1	1046820	1046957	ENSG00000188157.14	EXON	+	chr1_1046820_1046957	AGRN	4.99045	5.03266	4.71526	0.536397	0	0	0	0	0
chr1	1047327	1047454	ENSG00000188157.14	EXON	+	chr1_1047327_1047454	AGRN	1.37448	13.2953	2.31207	0	0	0	0	0	0
chr1	1047573	1047687	ENSG00000188157.14	EXON	+	chr1_1047573_1047687	AGRN	0.127602	12.096	0	0.0716241	0	0	0	0	0
chr1	1047776	1047895	ENSG00000188157.14	EXON	+	chr1_1047776_1047895	AGRN	0	4.84796	0	0.0686147	0.260986	0	0	17.1605	0
chr1	1048012	1048365	ENSG00000188157.14	EXON	+	chr1_1048012_1048365	AGRN	0	0.279026	0	0.0231307	0.0439905	0	2.24319	7.71331	0
chr1	1048867	1049059	ENSG00000188157.14	EXON	+	chr1_1048867_1049059	AGRN	0	0	0	0.0425268	0	0	0	2.17282	0
chr1	1049236	1049451	ENSG00000188157.14	EXON	+	chr1_1049236_1049451	AGRN	0	0	0	0	0	0	0	7.76151	0
chr1	1049566	1049795	ENSG00000188157.14	EXON	+	chr1_1049566_1049795	AGRN	0	0.061445	0	0.0713114	0.0678106	0	0	3.75183	0
chr1	1049903	1050037	ENSG00000188157.14	EXON	+	chr1_1049903_1050037	AGRN	0	0	0	0.30467	0.115885	0	0	0	0
chr1	1050233	1050329	ENSG00000188157.14	EXON	+	chr1_1050233_1050329	AGRN	0	2.34515	0	0.255161	0.161757	0	0	10.1476	0
chr1	1050427	1050591	ENSG00000188157.14	EXON	+	chr1_1050427_1050591	AGRN	0	3.68932	0	0.348513	0	0	0	0	0
chr1	1050726	1050837	ENSG00000188157.14	EXON	+	chr1_1050726_1050837	AGRN	0	1.64794	0	0.22068	0.279795	0	0	0	0
chr1	1051032	1051043	ENSG00000188157.14	EXON	+	chr1_1051032_1051043	AGRN	0	0	0	2.22686	2.82339	0	0	0	0
chr1	1051253	1051369	ENSG00000188157.14	EXON	+	chr1_1051253_1051369	AGRN	0	0.242602	0	1.05584	0.133868	0	0	0	0
chr1	1051453	1051645	ENSG00000188157.14	EXON	+	chr1_1051453_1051645	AGRN	0.378818	0.146572	0	1.02064	0	0	0	0	0
chr1	1051728	1051815	ENSG00000188157.14	EXON	+	chr1_1051728_1051815	AGRN	4.68167	0.161734	0	0	0.17849	0	0	4.79518	0
chr1	1051993	1052016	ENSG00000188157.14	EXON	+	chr1_1051993_1052016	AGRN	25.2985	0	0	0	0	0	0	0	0
chr1	1053461	1053493	ENSG00000188157.14	EXON	+	chr1_1053461_1053493	AGRN	0	13.6312	0	0	0	0	0	26.0738	0
chr1	1053753	1053977	ENSG00000188157.14	EXON	+	chr1_1053753_1053977	AGRN	0	0.125633	0	0.0729032	0	0	0	0	0
chr1	1054448	1054551	ENSG00000188157.14	EXON	+	chr1_1054448_1054551	AGRN	0	0.546443	0	0.554913	0	0	0	0	0
chr1	1054824	1056118	ENSG00000188157.14,ENSG00000242590.1	EXON	+	chr1_1054824_1056118	AGRN,RP11-54O7.14	4.28305	2.0443	8.48675	2.54293	0.144006	0	0.610469	3.22396	0
chr1	1059734	1059846	ENSG00000217801.9	EXON	+	chr1_1059734_1059846	RP11-465B22.3	0	0	0	0.0729032	0	0	0	0	0
chr1	1060280	1060393	ENSG00000217801.9	EXON	+	chr1_1060280_1060393	RP11-465B22.3	0.128731	0	0	0.144516	0.137422	0	0	0	0
chr1	1063079	1063201	ENSG00000217801.9	EXON	+	chr1_1063079_1063201	RP11-465B22.3	0	1.03802	0	0	0	0	0	0	0
chr1	1063480	1063566	ENSG00000217801.9	EXON	+	chr1_1063480_1063566	RP11-465B22.3	0	0	0	0	0.180566	0	0	0	0
chr1	1064210	1064401	ENSG00000217801.9	EXON	+	chr1_1064210_1064401	RP11-465B22.3	0	0.294678	0	0	0	0	0	0	0
chr1	1064490	1064589	ENSG00000217801.9	EXON	+	chr1_1064490_1064589	RP11-465B22.3	0	0	0	0	0	0	0	0	0
chr1	1065352	1065475	ENSG00000217801.9	EXON	+	chr1_1065352_1065475	RP11-465B22.3	0	0	0	0.19915	0.126249	0	0	0	0
chr1	1065830	1066456	ENSG00000217801.9	EXON	+	chr1_1065830_1066456	RP11-465B22.3	0.232374	0.112387	0.985029	0.769559	0.793796	0.0499497	0	3.79478	0
chr1	1066587	1066667	ENSG00000217801.9	EXON	+	chr1_1066587_1066667	RP11-465B22.3	0	0	3.30336	0.204129	3.88216	0	0	9.87434	0
chr1	1067566	1067646	ENSG00000217801.9	EXON	+	chr1_1067566_1067646	RP11-465B22.3	0	0	0	0	0	0	0	0	0
chr1	1067869	1068003	ENSG00000217801.9	EXON	+	chr1_1067869_1068003	RP11-465B22.3	0	0	0	0	0	0	0	0	0
chr1	1068577	1068724	ENSG00000217801.9	EXON	+	chr1_1068577_1068724	RP11-465B22.3	0	0	0	0	0	0	0	0	0
chr1	1069208	1069355	ENSG00000217801.9	EXON	+	chr1_1069208_1069355	RP11-465B22.3	0	0	0	0	0	0	0	0	0
chr1	1137017	1137110	ENSG00000223823.1	EXON	+	chr1_1137017_1137110	LINC01342	0	0	0	0	0	0	0	0	0
chr1	1140825	1141032	ENSG00000223823.1	EXON	+	chr1_1140825_1141032	LINC01342	0	0.0679754	0	0	0	0	0	0	0
chr1	1142739	1144056	ENSG00000223823.1	EXON	+	chr1_1142739_1144056	LINC01342	0.0110453	0.512835	0	0	0.0353728	0	0	6.33532	0
chr1	1167104	1167198	ENSG00000207730.3	EXON	+	chr1_1167104_1167198	MIR200B	0	0.598762	0	0	0	0	0	0	0
chr1	1167863	1167952	ENSG00000207607.3	EXON	+	chr1_1167863_1167952	MIR200A	0	0.1581	0	0	0	0	0	0	0
chr1	1169005	1169087	ENSG00000198976.1	EXON	+	chr1_1169005_1169087	MIR429	0	0	0.358088	0	0	0	0	0	0
chr1	1169357	1170343	ENSG00000272141.1	EXON	+	chr1_1169357_1170343	RP11-465B22.8	0	0.0285414	0.0297802	0	0.0629965	0	0	3.20465	0
chr1	1173903	1173926	ENSG00000162571.13	EXON	+	chr1_1173903_1173926	TTLL10	0	0.611778	0	0.710013	0	0	0	0	0
chr1	1174266	1174321	ENSG00000162571.13	EXON	+	chr1_1174266_1174321	TTLL10	0.264484	0.511669	0	0.890744	0	0	0	17.7121	0
chr1	1174424	1174489	ENSG00000162571.13	EXON	+	chr1_1174424_1174489	TTLL10	0.895177	0.216475	0.451742	1.3818	0	0	0	44.9616	0
chr1	1179189	1179333	ENSG00000162571.13	EXON	+	chr1_1179189_1179333	TTLL10	0.101018	0.390858	0	0.22681	0	0	5.79418	13.5301	0
chr1	1179657	1179853	ENSG00000162571.13	EXON	+	chr1_1179657_1179853	TTLL10	0.667957	2.01013	0	0.249954	0.158455	0.159533	3.47296	19.1563	0
chr1	1180034	1180340	ENSG00000162571.13	EXON	+	chr1_1180034_1180340	TTLL10	3.80304	5.47202	3.64642	2.64167	0.0507472	8.99225	44.9239	60.4875	14.9967
chr1	1180483	1180601	ENSG00000162571.13	EXON	+	chr1_1180483_1180601	TTLL10	15.5328	8.82412	34.8377	6.64284	0.263197	53.5274	100.658	231.158	34.6118
chr1	1180731	1180860	ENSG00000162571.13	EXON	+	chr1_1180731_1180860	TTLL10	22.5529	11.1258	23.9003	6.39287	0.120377	57.9316	74.3811	294.516	26.3837
chr1	1181741	1181815	ENSG00000162571.13	EXON	+	chr1_1181741_1181815	TTLL10	27.5206	16.3527	2.7776	7.94447	0	90.0026	137.98	408.097	64.2036
chr1	1182361	1182446	ENSG00000162571.13	EXON	+	chr1_1182361_1182446	TTLL10	27.553	18.706	10.018	10.5667	0	98.5877	144.148	366.745	78.5282
chr1	1182876	1183047	ENSG00000162571.13	EXON	+	chr1_1182876_1183047	TTLL10	18.5448	15.3875	8.0706	9.83638	0	78.0798	58.5517	182.3	32.337
chr1	1183920	1184091	ENSG00000162571.13	EXON	+	chr1_1183920_1184091	TTLL10	12.4199	12.0137	4.80802	7.73541	0	70.5827	184.783	364.601	92.6134
chr1	1184969	1185864	ENSG00000162571.13	EXON	+	chr1_1184969_1185864	TTLL10	6.95638	5.6598	8.00517	3.61274	0.0520513	33.9586	19.4177	29.759	5.80394
chr1	1196600	1196716	ENSG00000162571.13	EXON	+	chr1_1196600_1196716	TTLL10	1.37942	0.606504	0	0.351946	0	18.3298	5.8681	51.8465	0
chr1	1197093	1197186	ENSG00000162571.13	EXON	+	chr1_1197093_1197186	TTLL10	2.65906	2.1182	0.315734	1.05357	0.166975	22.863	17.0289	36.9535	0
chr1	1197438	1197935	ENSG00000162571.13	EXON	+	chr1_1197438_1197935	TTLL10	6.81965	5.49246	0.472648	1.90575	0	21.7684	5.22588	6.91485	1.96009
chr1	1232265	1235041	ENSG00000176022.4	EXON	+	chr1_1232265_1235041	B3GALT6	1.49868	0.892103	0.433679	1.85598	0.190192	0.0337916	0.309499	2.4045	0
chr1	1275223	1275299	ENSG00000230415.1	EXON	+	chr1_1275223_1275299	LINC01786	0.382806	1.66629	0	3.5454	0	0	0	0	0
chr1	1279068	1279393	ENSG00000230415.1	EXON	+	chr1_1279068_1279393	LINC01786	0.492347	0.649426	0.271045	1.33155	0	0	0	0	0
chr1	1280311	1280420	ENSG00000230415.1	EXON	+	chr1_1280311_1280420	LINC01786	0.133455	0	0	0	0	0	0	8.93731	0
chr1	1280436	1281610	ENSG00000162572.20	EXON	+	chr1_1280436_1281610	SCNN1D	0.161079	0.491403	0.0500226	0.229515	0.0529085	0	1.77675	4.42464	0
chr1	1282109	1282315	ENSG00000162572.20	EXON	+	chr1_1282109_1282315	SCNN1D	0.917991	1.2978	0	0.83237	0	29.9024	6.30403	38.4391	3.8347
chr1	1283978	1284090	ENSG00000162572.20	EXON	+	chr1_1283978_1284090	SCNN1D	3.76654	2.13576	0	0.510322	0	60.8619	21.2101	48.6214	0
chr1	1285571	1285664	ENSG00000162572.20	EXON	+	chr1_1285571_1285664	SCNN1D	0.782077	2.2695	1.57867	2.54612	0	0	13.9638	89.7163	0
chr1	1285926	1286278	ENSG00000162572.20	EXON	+	chr1_1285926_1286278	SCNN1D	1.32242	0.359767	0.250255	0.0695894	0	31.2685	19.5266	50.2789	5.53504
chr1	1286768	1286975	ENSG00000162572.20	EXON	+	chr1_1286768_1286975	SCNN1D	0	0.135951	0	0.157781	0.0750176	0.604222	16.442	46.3534	0
chr1	1287109	1287299	ENSG00000162572.20	EXON	+	chr1_1287109_1287299	SCNN1D	0	0.370287	0	3.99663	0	0	6.8349	43.9138	0
chr1	1287508	1287596	ENSG00000162572.20	EXON	+	chr1_1287508_1287596	SCNN1D	0	0.159897	0	7.05172	0.176462	0	8.99823	33.1849	0
chr1	1287673	1287836	ENSG00000162572.20	EXON	+	chr1_1287673_1287836	SCNN1D	0	0.0863245	0.180143	4.65865	0.0952677	0	5.27098	19.4318	0
chr1	1287939	1288037	ENSG00000162572.20	EXON	+	chr1_1287939_1288037	SCNN1D	0	0.287161	0	0.833179	0	4.46693	8.06069	24.2401	0
chr1	1290271	1290388	ENSG00000162572.20	EXON	+	chr1_1290271_1290388	SCNN1D	0	0.240528	0	0.418726	0	9.35382	20.2551	58.1794	0
chr1	1290477	1290555	ENSG00000162572.20	EXON	+	chr1_1290477_1290555	SCNN1D	0	0	0	0.628089	0	0	0	60.9111	0
chr1	1290637	1290694	ENSG00000162572.20	EXON	+	chr1_1290637_1290694	SCNN1D	0	0	0	0.429745	0.544865	0	13.8587	45.2195	0
chr1	1290895	1290953	ENSG00000162572.20	EXON	+	chr1_1290895_1290953	SCNN1D	0	0.242602	0	0	0	0	13.6525	44.4398	0
chr1	1291065	1291140	ENSG00000162572.20	EXON	+	chr1_1291065_1291140	SCNN1D	0.38791	0.187612	0.39151	0.108869	0	0	0	10.5326	0
chr1	1291254	1292029	ENSG00000162572.20	EXON	+	chr1_1291254_1292029	SCNN1D	6.9073	6.3546	4.4329	8.17569	4.12761	2.66287	14.0532	29.6303	3.05786
chr1	1308567	1308720	ENSG00000169972.11	EXON	+	chr1_1308567_1308720	PUSL1	0	0	0	0.053367	0	0	0	0	0
chr1	1308915	1308972	ENSG00000169972.11	EXON	+	chr1_1308915_1308972	PUSL1	0.510408	0	0	0	0.272432	0	0	21.9569	0
chr1	1309086	1309273	ENSG00000169972.11	EXON	+	chr1_1309086_1309273	PUSL1	0.388947	2.33261	0	0.567631	0.415204	0	0	13.3855	0
chr1	1309454	1309603	ENSG00000169972.11	EXON	+	chr1_1309454_1309603	PUSL1	0.58577	4.15516	0.197069	0.931595	0.312657	0	0	23.065	0
chr1	1309681	1309851	ENSG00000169972.11	EXON	+	chr1_1309681_1309851	PUSL1	0.598979	4.55235	0.518175	1.53697	0	0	0	20.2158	0
chr1	1310634	1310688	ENSG00000169972.11	EXON	+	chr1_1310634_1310688	PUSL1	1.07753	1.56343	1.08753	5.89705	0	1.15809	0	0	0
chr1	1310909	1311071	ENSG00000169972.11	EXON	+	chr1_1310909_1311071	PUSL1	1.4367	1.04229	2.53756	5.29223	9.58558	7.5276	0	0	0
chr1	1311330	1311677	ENSG00000169972.11	EXON	+	chr1_1311330_1311677	PUSL1	10.8995	9.00213	10.4083	13.6949	14.9469	28.0245	7.42798	11.2296	0
chr1	1324767	1325102	ENSG00000224051.6	EXON	+	chr1_1324767_1325102	CPTP	0.911878	10.2067	0	0.584966	0.0463541	0.74671	5.12937	20.3557	0
chr1	1326836	1327032	ENSG00000224051.6	EXON	+	chr1_1326836_1327032	CPTP	2.82026	7.10724	0	0.291613	0	0	20.1517	99.4048	4.04002
chr1	1327241	1328897	ENSG00000224051.6	EXON	+	chr1_1327241_1328897	CPTP	7.15912	6.79754	6.87979	4.85176	5.24185	13.916	14.1155	48.2377	9.06341
chr1	1331314	1331536	ENSG00000169962.4	EXON	+	chr1_1331314_1331536	TAS1R3	0.786304	0.0633824	0	0	0	0	0	0	0
chr1	1331638	1331938	ENSG00000169962.4	EXON	+	chr1_1331638_1331938	TAS1R3	0.436399	0	0	0	0	0	0	0	0
chr1	1332024	1332806	ENSG00000169962.4	EXON	+	chr1_1332024_1332806	TAS1R3	0	0.197928	0	0.0313241	0.0794304	0	0	1.09868	0
chr1	1332921	1333124	ENSG00000169962.4	EXON	+	chr1_1332921_1333124	TAS1R3	0	0.0693148	0	0.120667	0.0764958	0	0	0	0
chr1	1333259	1333379	ENSG00000169962.4	EXON	+	chr1_1333259_1333379	TAS1R3	0	0	0	0	0	0	0	0	0
chr1	1333506	1335306	ENSG00000169962.4	EXON	+	chr1_1333506_1335306	TAS1R3	0.492969	0.390858	1.15822	0.312998	0.301946	0.104228	0	0.756333	0
chr1	1378666	1379032	ENSG00000223663.2	EXON	+	chr1_1378666_1379032	NDUFB4P8	0.317959	0	0	0	0.169712	0	0	0	0
chr1	1399572	1399689	ENSG00000224870.6	EXON	+	chr1_1399572_1399689	RP4-758J18.2	0	1.44317	0	0	0.132723	0	0	0	0
chr1	1399981	1400303	ENSG00000224870.6	EXON	+	chr1_1399981_1400303	RP4-758J18.2	0.180703	1.74794	0	1.95254	0.144677	0	0	6.34192	0
chr1	1400605	1402006	ENSG00000224870.6	EXON	+	chr1_1400605_1402006	RP4-758J18.2	3.40563	2.05891	7.92242	2.85576	1.59609	1.20521	2.78079	10.7131	0
chr1	1409096	1410618	ENSG00000272455.1	EXON	+	chr1_1409096_1410618	RP4-758J18.13	0.296285	1.55316	0.250803	0.22532	0.459125	0.102722	0	0	0
chr1	1420245	1420564	ENSG00000225905.1	EXON	+	chr1_1420245_1420564	RP4-758J18.7	0	0	0	0.0255961	0	0	0	0	0
chr1	1422469	1422691	ENSG00000225905.1	EXON	+	chr1_1422469_1422691	RP4-758J18.7	0	0.570442	0	0	0	0.422547	0	0	0
chr1	1426128	1426385	ENSG00000205116.3	EXON	+	chr1_1426128_1426385	TMEM88B	0	0.164252	0	0	0.0604227	0	0	0	0
chr1	1427554	1427787	ENSG00000205116.3	EXON	+	chr1_1427554_1427787	TMEM88B	0	0	0	0	0	0	0	0	0
chr1	1435523	1435821	ENSG00000179403.11	EXON	+	chr1_1435523_1435821	VWA1	0	0	0	0	0	0	0	0	0
chr1	1436927	1437484	ENSG00000179403.11	EXON	+	chr1_1436927_1437484	VWA1	0.026116	0	0	0	0.111516	0	0	0.748978	0
chr1	1439081	1442882	ENSG00000179403.11	EXON	+	chr1_1439081_1442882	VWA1	0.36357	0.544178	0.100427	0.369483	0.0408541	0	0.358169	0.9878	0
chr1	1449689	1450758	ENSG00000215915.9	EXON	+	chr1_1449689_1450758	ATAD3C	0.0680385	0.0658134	0	0	0.0581053	0.146251	0	0	0
chr1	1452046	1452122	ENSG00000215915.9	EXON	+	chr1_1452046_1452122	ATAD3C	0	0.185143	0	0	0	0	0	0	0
chr1	1452365	1452434	ENSG00000215915.9	EXON	+	chr1_1452365_1452434	ATAD3C	0	4.48637	0.425554	0.355007	0	0	0	0	0
chr1	1454345	1454500	ENSG00000215915.9	EXON	+	chr1_1454345_1454500	ATAD3C	0.187698	0.72624	0	0.526784	0.300554	0	0	4.39161	0
chr1	1455460	1455519	ENSG00000215915.9	EXON	+	chr1_1455460_1455519	ATAD3C	0.493106	0.715469	0	0.691962	0.263197	0	0	0	0
chr1	1455791	1455916	ENSG00000215915.9	EXON	+	chr1_1455791_1455916	ATAD3C	0.698238	0.112567	0.234906	0.0653212	0	0	0	0	0
chr1	1456225	1456349	ENSG00000215915.9	EXON	+	chr1_1456225_1456349	ATAD3C	0.821181	0.340425	0	0.197544	0.250462	0	0	5.48951	0
chr1	1457129	1457180	ENSG00000215915.9	EXON	+	chr1_1457129_1457180	ATAD3C	0	0	0	0	0	0	0	0	0
chr1	1459161	1459231	ENSG00000215915.9	EXON	+	chr1_1459161_1459231	ATAD3C	0.207809	0.402026	0	0	0	0	0	0	0
chr1	1460750	1460917	ENSG00000215915.9	EXON	+	chr1_1460750_1460917	ATAD3C	0	0	0	0	0	0	0	0	0
chr1	1462600	1462708	ENSG00000215915.9	EXON	+	chr1_1462600_1462708	ATAD3C	0.134691	0	0	0	0	0	0	0	0
chr1	1468384	1470158	ENSG00000215915.9	EXON	+	chr1_1468384_1470158	ATAD3C	2.09098	0.626607	0.215176	0.363612	0.0875346	0.0528779	0	6.23408	0
chr1	1471769	1472089	ENSG00000160072.19	EXON	+	chr1_1471769_1472089	ATAD3B	0	0.0439716	0	0	0	2.83371	0	1.30369	0
chr1	1477274	1477350	ENSG00000160072.19	EXON	+	chr1_1477274_1477350	ATAD3B	0	1.11086	0.386358	0.322309	0.204324	20.5714	0	0	0
chr1	1478644	1478745	ENSG00000160072.19	EXON	+	chr1_1478644_1478745	ATAD3B	0	0.417947	0	0.242529	0	0	12.8577	33.044	0
chr1	1479049	1479108	ENSG00000160072.19	EXON	+	chr1_1479049_1479108	ATAD3B	0	0.23849	0	0.55357	0	0	0	35.3543	0
chr1	1480867	1480936	ENSG00000160072.19	EXON	+	chr1_1480867_1480936	ATAD3B	0.210821	0	0	0.710013	0	0	0	18.8207	0
chr1	1482138	1482303	ENSG00000160072.19	EXON	+	chr1_1482138_1482303	ATAD3B	0.705291	3.41113	0	0.643315	0.094113	0	0	15.741	0
chr1	1482545	1482614	ENSG00000160072.19	EXON	+	chr1_1482545_1482614	ATAD3B	0.632462	6.52563	0	1.30169	0	0	0	0	0
chr1	1485016	1485171	ENSG00000160072.19	EXON	+	chr1_1485016_1485171	ATAD3B	0.469246	1.08936	0	0.474106	0.100185	0.403464	0	8.37826	0
chr1	1485782	1485838	ENSG00000160072.19	EXON	+	chr1_1485782_1485838	ATAD3B	0	2.01013	0	0.145806	0	0	0	23.1898	0
chr1	1486110	1486235	ENSG00000160072.19	EXON	+	chr1_1486110_1486235	ATAD3B	0.116373	1.68851	0	0.195964	0.248458	0	0	0	0
chr1	1486544	1486668	ENSG00000160072.19	EXON	+	chr1_1486544_1486668	ATAD3B	0.234623	1.13475	0	0.197544	0.125231	0	0	6.37054	0
chr1	1487863	1487914	ENSG00000160072.19	EXON	+	chr1_1487863_1487914	ATAD3B	0	1.6554	0	0	0	0	0	15.4892	0
chr1	1489204	1489274	ENSG00000160072.19	EXON	+	chr1_1489204_1489274	ATAD3B	0	2.21114	0	0.46658	0.221838	0	0	12.2739	0
chr1	1490257	1490424	ENSG00000160072.19	EXON	+	chr1_1490257_1490424	ATAD3B	0	0.589798	0	0.0488931	0	0	0	31.1049	0
chr1	1490563	1490671	ENSG00000160072.19	EXON	+	chr1_1490563_1490671	ATAD3B	0	0	0	0.0756033	0	0	0	6.30277	0
chr1	1495485	1496202	ENSG00000160072.19	EXON	+	chr1_1495485_1496202	ATAD3B	1.39988	1.80547	10.6478	3.57581	1.19118	2.48578	0.949372	5.43468	0
chr1	1512151	1512473	ENSG00000197785.13	EXON	+	chr1_1512151_1512473	ATAD3A	0	0.174794	0	0.126788	0	0.67975	0	1.29559	0
chr1	1512530	1512690	ENSG00000197785.13	EXON	+	chr1_1512530_1512690	ATAD3A	0	0.0879431	0	0	0	0	0	0	0
chr1	1516012	1516088	ENSG00000197785.13	EXON	+	chr1_1516012_1516088	ATAD3A	0	1.66629	0.772717	1.1818	0	0	0	0	0
chr1	1517167	1517412	ENSG00000197785.13	EXON	+	chr1_1517167_1517412	ATAD3A	0.178122	0.344593	0.11985	0.199963	0.0633822	0	3.22428	8.3351	0
chr1	1517716	1517775	ENSG00000197785.13	EXON	+	chr1_1517716_1517775	ATAD3A	0.246553	0.47698	0	1.10714	0	0	13.4211	34.6118	0
chr1	1518921	1518990	ENSG00000197785.13	EXON	+	chr1_1518921_1518990	ATAD3A	0.210821	0.203926	0.425554	0.355007	0	0	0	12.4517	0
chr1	1520141	1520306	ENSG00000197785.13	EXON	+	chr1_1520141_1520306	ATAD3A	0.264484	0.852782	0.177959	0.989715	0.094113	0	0	15.6213	0
chr1	1520548	1520617	ENSG00000197785.13	EXON	+	chr1_1520548_1520617	ATAD3A	0.632462	3.46674	0	2.72172	0.225053	0	0	12.4517	0
chr1	1522744	1522899	ENSG00000197785.13	EXON	+	chr1_1522744_1522899	ATAD3A	0.563095	1.45248	0	2.21249	0	0	0	10.2174	0
chr1	1523511	1523567	ENSG00000197785.13	EXON	+	chr1_1523511_1523567	ATAD3A	1.55857	10.0506	0	1.74968	0.277297	0	15.3423	56.5603	0
chr1	1523839	1523964	ENSG00000197785.13	EXON	+	chr1_1523839_1523964	ATAD3A	1.39648	6.75403	0	0.914497	0	0	6.87336	50.6781	0
chr1	1524273	1524397	ENSG00000197785.13	EXON	+	chr1_1524273_1524397	ATAD3A	0	1.24822	0	0.197544	0	0	0	12.7717	0
chr1	1525240	1525291	ENSG00000197785.13	EXON	+	chr1_1525240_1525291	ATAD3A	0.855684	0.5518	0	4.64293	0	0	0	0	0
chr1	1526461	1526531	ENSG00000197785.13	EXON	+	chr1_1526461_1526531	ATAD3A	0.207809	0.603038	0	1.98297	0	0	0	0	0
chr1	1527695	1527862	ENSG00000197785.13	EXON	+	chr1_1527695_1527862	ATAD3A	0.348422	1.09534	0	0.880076	0.0929859	0	0	5.83334	0
chr1	1529223	1529331	ENSG00000197785.13	EXON	+	chr1_1529223_1529331	ATAD3A	0	0.130286	0	0	0	0	0	12.6055	0
chr1	1533926	1534687	ENSG00000197785.13	EXON	+	chr1_1533926_1534687	ATAD3A	3.32604	4.41911	0.347266	2.91843	0.0204056	1.23266	1.70648	4.4724	0
chr1	1574975	1577075	ENSG00000215014.4	EXON	+	chr1_1574975_1577075	RP5-832C2.5	1.10139	0.562836	0	0.769857	0.732064	0.223346	2.47358	4.37047	0.409129
chr1	1615415	1615633	ENSG00000197530.12	EXON	+	chr1_1615415_1615633	MIB2	0	0.193636	0	0.149819	0	0	0	0	0
chr1	1615905	1616100	ENSG00000197530.12	EXON	+	chr1_1615905_1616100	MIB2	0	0	0	1.00494	0	0	0	0	0
chr1	1616310	1616614	ENSG00000197530.12	EXON	+	chr1_1616310_1616614	MIB2	0.239254	0.138858	2.70451	1.6384	0.051081	0	0	2.74461	0
chr1	1617560	1617715	ENSG00000197530.12	EXON	+	chr1_1617560_1617715	MIB2	0	0	0	0.105357	0.400739	0	0	0	0
chr1	1623389	1623699	ENSG00000197530.12	EXON	+	chr1_1623389_1623699	MIB2	0	0.4539	0	0.34241	0	0	0	4.39161	0
chr1	1623774	1623945	ENSG00000197530.12	EXON	+	chr1_1623774_1623945	MIB2	0	0.164572	2.23229	0.0477494	0	0	0	9.26134	0
chr1	1624795	1624901	ENSG00000197530.12	EXON	+	chr1_1624795_1624901	MIB2	0	4.7788	3.87816	0.539208	0.146497	0	0	15.7427	0
chr1	1624991	1625185	ENSG00000197530.12	EXON	+	chr1_1624991_1625185	MIB2	0.374913	1.74073	1.0595	0.168354	0	0	0	10.043	0
chr1	1625286	1625428	ENSG00000197530.12	EXON	+	chr1_1625286_1625428	MIB2	0	0.396363	0	0	0	0	0	41.162	0
chr1	1625546	1625653	ENSG00000197530.12	EXON	+	chr1_1625546_1625653	MIB2	0	0.789022	0	0	0	0	0	12.1367	0
chr1	1626650	1626754	ENSG00000197530.12	EXON	+	chr1_1626650_1626754	MIB2	0	0.270594	0	0	0	0	0	12.4868	0
chr1	1626837	1626999	ENSG00000197530.12	EXON	+	chr1_1626837_1626999	MIB2	0	0.781717	0	0.100804	0	0	0	2.57519	0
chr1	1627074	1627207	ENSG00000197530.12	EXON	+	chr1_1627074_1627207	MIB2	0	0.317389	0.441552	0.0613921	0	0	3.1367	10.2361	0
chr1	1627296	1627444	ENSG00000197530.12	EXON	+	chr1_1627296_1627444	MIB2	2.65378	0	0	0.16551	0	0	2.81879	10.675	0
chr1	1627673	1627829	ENSG00000197530.12	EXON	+	chr1_1627673_1627829	MIB2	2.79743	0	0	0.314044	0.298628	0	0	8.32455	0
chr1	1628019	1628179	ENSG00000197530.12	EXON	+	chr1_1628019_1628179	MIB2	0.181833	0.0879431	0	0.153097	0.097054	0	2.60738	16.2329	0
chr1	1628273	1628399	ENSG00000197530.12	EXON	+	chr1_1628273_1628399	MIB2	0.115449	0	0	0	0.123243	0	0	6.81881	0
chr1	1628489	1628722	ENSG00000197530.12	EXON	+	chr1_1628489_1628722	MIB2	0.249728	0	0	0.0350436	0.0666465	0	0	0	0
chr1	1629133	1629311	ENSG00000197530.12	EXON	+	chr1_1629133_1629311	MIB2	0.735504	0	0	0.0458716	0	0	0	0	0
chr1	1629385	1629566	ENSG00000197530.12	EXON	+	chr1_1629385_1629566	MIB2	0.160736	0.0777398	0	0.496225	0.0857936	0	0	2.30487	0
chr1	1629639	1629704	ENSG00000197530.12	EXON	+	chr1_1629639_1629704	MIB2	0.671383	0.649426	0	1.00494	0.238902	0	0	14.9872	0
chr1	1630292	1630610	ENSG00000197530.12	EXON	+	chr1_1630292_1630610	MIB2	2.42444	15.6196	0.184674	5.77723	0.43949	0.393314	6.42169	24.8411	0
chr1	1632095	1632374	ENSG00000189409.13	EXON	+	chr1_1632095_1632374	MMP23B	0	0.0504333	0	0	0	0	0	0	0
chr1	1632783	1632913	ENSG00000189409.13	EXON	+	chr1_1632783_1632913	MMP23B	0	0	0	0	0	0	0	0	0
chr1	1632981	1633355	ENSG00000189409.13	EXON	+	chr1_1632981_1633355	MMP23B	0	0.0376227	0	0.0873278	0	0	0	0	0
chr1	1633748	1633912	ENSG00000189409.13	EXON	+	chr1_1633748_1633912	MMP23B	0	0	0	0	0.0946868	0	0	0	0
chr1	1633989	1634099	ENSG00000189409.13	EXON	+	chr1_1633989_1634099	MMP23B	0	0	0	0.148457	0	0	0	0	0
chr1	1634202	1634328	ENSG00000189409.13	EXON	+	chr1_1634202_1634328	MMP23B	0	1.11674	0	0.518422	0.492973	0	0	0	0
chr1	1634451	1634654	ENSG00000189409.13	EXON	+	chr1_1634451_1634654	MMP23B	0	4.85203	0.144646	2.89601	1.07094	0	0	0	0
chr1	1659325	1659452	ENSG00000272004.1	EXON	+	chr1_1659325_1659452	RP11-345P4.10	0	0	15.0284	0.0642925	0	0	0	0	0
chr1	1662331	1662602	ENSG00000272004.1	EXON	+	chr1_1662331_1662602	RP11-345P4.10	1.66401	0.934598	0.325054	1.65713	0	2.07687	0	0	0
chr1	1671990	1673411	ENSG00000269737.2	EXON	+	chr1_1671990_1673411	RP11-345P4.6	0.685872	0.37628	0.103319	0.103429	0.0983517	0	0	0	0
chr1	1674001	1674397	ENSG00000269737.2	EXON	+	chr1_1674001_1674397	RP11-345P4.6	0.110202	0.177663	0	0.206191	0	0	0	4.33924	0
chr1	1699942	1700072	ENSG00000215914.4	EXON	+	chr1_1699942_1700072	MMP23A	0	0	0	0	0	0	0	0	0
chr1	1700140	1700279	ENSG00000215914.4	EXON	+	chr1_1700140_1700279	MMP23A	0	0	0	0.0587421	0.111717	0	0	0	0
chr1	1700347	1700514	ENSG00000215914.4	EXON	+	chr1_1700347_1700514	MMP23A	0	0	0	0	0	0	0	0	0
chr1	1700907	1701071	ENSG00000215914.4	EXON	+	chr1_1700907_1701071	MMP23A	0	0	0	0.149363	0	0	0	0	0
chr1	1701148	1701258	ENSG00000215914.4	EXON	+	chr1_1701148_1701258	MMP23A	0	0	0	0.296915	0	0	0	0	0
chr1	1701361	1701487	ENSG00000215914.4	EXON	+	chr1_1701361_1701487	MMP23A	0	0.89339	0	0.194408	0.985945	0	0	0	0
chr1	1701608	1701782	ENSG00000215914.4	EXON	+	chr1_1701608_1701782	MMP23A	0	4.28596	0	2.95635	2.14188	0	0	0	0
chr1	1724512	1724763	ENSG00000227775.3	EXON	+	chr1_1724512_1724763	RP1-283E3.4	0	0.0560594	16.1439	0.292774	0.0618671	0.124576	0	0	0
chr1	1735817	1735973	ENSG00000227775.3	EXON	+	chr1_1735817_1735973	RP1-283E3.4	0.466238	1.44317	0	0.366385	0	0	0	2.67424	0
chr1	1736854	1737251	ENSG00000227775.3	EXON	+	chr1_1736854_1737251	RP1-283E3.4	0.0732828	0.673418	0	0.308507	0.0782299	0	0	4.32831	0
chr1	1891471	1891851	ENSG00000231050.1	EXON	+	chr1_1891471_1891851	RP1-140A9.1	0	0.666516	0	0.214872	0.0817297	0	0	0	0
chr1	1892134	1892658	ENSG00000231050.1	EXON	+	chr1_1892134_1892658	RP1-140A9.1	4.60828	4.05478	0	7.52628	9.33496	8.11549	0	12.3915	0
chr1	1914827	1915307	ENSG00000169885.9	EXON	+	chr1_1914827_1915307	CALML6	0	0.0293144	0	0	0.129405	0	0	3.29935	0
chr1	1915685	1915735	ENSG00000169885.9	EXON	+	chr1_1915685_1915735	CALML6	0	0	0	0	0.310573	0	0	0	0
chr1	1916441	1916615	ENSG00000169885.9	EXON	+	chr1_1916441_1916615	CALML6	0	0	0	0	0	0	0	0	0
chr1	1916752	1916896	ENSG00000169885.9	EXON	+	chr1_1916752_1916896	CALML6	0	0.0977146	0	0	0	0	0	0	0
chr1	1916974	1917074	ENSG00000169885.9	EXON	+	chr1_1916974_1917074	CALML6	0	0.140709	0	0	0	0	0	4.17181	0
chr1	1917147	1917294	ENSG00000169885.9	EXON	+	chr1_1917147_1917294	CALML6	0	0	0	0.777634	0	0	0	2.83797	0
chr1	2019298	2019491	ENSG00000187730.8	EXON	+	chr1_2019298_2019491	GABRD	0	0	0	0	0	0	0	0	0
chr1	2024942	2025054	ENSG00000187730.8	EXON	+	chr1_2024942_2025054	GABRD	0	0	0	0.0729032	0	0	0	0	0
chr1	2025334	2025401	ENSG00000187730.8	EXON	+	chr1_2025334_2025401	GABRD	0	0	0	0.121868	0	0	0	0	0
chr1	2025518	2025738	ENSG00000187730.8	EXON	+	chr1_2025518_2025738	GABRD	0.198363	0	0.133469	0.111343	0	0	0	0	0
chr1	2027577	2027659	ENSG00000187730.8	EXON	+	chr1_2027577_2027659	GABRD	0	0	0	0	0.189374	0	0	0	0
chr1	2028071	2028292	ENSG00000187730.8	EXON	+	chr1_2028071_2028292	GABRD	0	0.0636692	0	0	0	0	0	0	0
chr1	2029111	2029266	ENSG00000187730.8	EXON	+	chr1_2029111_2029266	GABRD	0.375397	0	0	0.368749	0.100185	0	0	0	0
chr1	2029551	2030758	ENSG00000187730.8	EXON	+	chr1_2029551_2030758	GABRD	3.16965	0.489625	0.0243275	0.426184	0.0385965	0	0	2.13547	0
chr1	2073462	2073929	ENSG00000067606.16	EXON	+	chr1_2073462_2073929	PRKCZ	0	0	0	0	0.0665038	0	0	0	0
chr1	2135262	2135347	ENSG00000067606.16	EXON	+	chr1_2135262_2135347	PRKCZ	1.54023	3.14526	0	0.576364	0	14.7146	14.724	68.7647	0
chr1	2144210	2144341	ENSG00000067606.16	EXON	+	chr1_2144210_2144341	PRKCZ	1.33252	1.50376	0	1.49591	0	6.92203	48.2411	89.2367	12.0892
chr1	2146027	2146108	ENSG00000067606.16	EXON	+	chr1_2146027_2146108	PRKCZ	0.359176	0.694859	1.45004	2.11689	2.87567	7.72062	180.263	444.99	68.431
chr1	2148872	2148924	ENSG00000067606.16	EXON	+	chr1_2148872_2148924	PRKCZ	1.67846	1.35297	0	2.51235	7.16706	1.80395	60.9111	149.842	13.0904
chr1	2150790	2150978	ENSG00000067606.16	EXON	+	chr1_2150790_2150978	PRKCZ	2.16652	2.54474	0	1.99786	7.10353	7.6508	150.895	246.21	71.603
chr1	2155995	2156092	ENSG00000067606.16	EXON	+	chr1_2155995_2156092	PRKCZ	11.0974	9.57401	0.302714	4.62973	6.56365	18.3743	154.83	291.246	40.8167
chr1	2169518	2169604	ENSG00000067606.16	EXON	+	chr1_2169518_2169604	PRKCZ	23.8497	19.961	4.43863	14.5264	3.43075	31.6321	75.5018	147.258	27.6225
chr1	2172055	2172190	ENSG00000067606.16	EXON	+	chr1_2172055_2172190	PRKCZ	30.1708	26.6826	16.5304	16.9956	3.45081	30.5736	115.971	266.994	46.9241
chr1	2172301	2172388	ENSG00000067606.16	EXON	+	chr1_2172301_2172388	PRKCZ	35.6142	32.9938	36.4509	17.0811	4.10527	19.7674	67.1326	212.749	36.4066
chr1	2173897	2174016	ENSG00000067606.16	EXON	+	chr1_2173897_2174016	PRKCZ	27.2596	31.3344	45.8955	13.8602	2.21838	10.2477	59.8874	90.0491	42.0687
chr1	2174754	2174833	ENSG00000067606.16	EXON	+	chr1_2174754_2174833	PRKCZ	32.9601	34.1976	63.1867	21.0847	3.14504	18.9986	47.527	82.1918	29.998
chr1	2175224	2175313	ENSG00000067606.16	EXON	+	chr1_2175224_2175313	PRKCZ	24.0265	27.6675	49.8185	16.422	1.39583	18.2692	58.3654	65.6742	0
chr1	2184583	2184698	ENSG00000067606.16	EXON	+	chr1_2184583_2184698	PRKCZ	16.3175	5.87307	13.022	7.81015	0.135032	37.5222	45.1698	271.073	7.47104
chr1	2184922	2185390	ENSG00000067606.16	EXON	+	chr1_2184922_2185390	PRKCZ	18.0279	19.3325	45.2997	12.1256	2.28948	56.1898	29.3733	49.9573	3.38395
chr1	2212523	2212644	ENSG00000234396.3	EXON	+	chr1_2212523_2212644	RP11-181G12.4	0	0	0	0	0	0	0	0	0
chr1	2220535	2220738	ENSG00000234396.3	EXON	+	chr1_2220535_2220738	RP11-181G12.4	1.93477	0	0	0.402224	0.152992	0	0	0	0
chr1	2228695	2229735	ENSG00000157933.9	EXON	+	chr1_2228695_2229735	SKI	0.58746	1.09591	0	0.463215	1.01533	0	0	3.79782	0
chr1	2302978	2303103	ENSG00000157933.9	EXON	+	chr1_2302978_2303103	SKI	1.16373	1.91364	0	1.82899	2.23612	0	10.389	16.3368	0
chr1	2303285	2303400	ENSG00000157933.9	EXON	+	chr1_2303285_2303400	SKI	0.126492	1.1012	0	0.426008	1.75541	0	0	22.5849	0
chr1	2303840	2304102	ENSG00000157933.9	EXON	+	chr1_2303840_2304102	SKI	0	0.161117	0	0.0623294	0.0592696	0	0	9.0452	0
chr1	2304293	2304585	ENSG00000157933.9	EXON	+	chr1_2304293_2304585	SKI	0.0498172	0.771008	0	0.111851	0.106361	0	2.8574	18.9371	0
chr1	2306020	2306250	ENSG00000157933.9	EXON	+	chr1_2306020_2306250	SKI	0.316231	1.95769	0	0.426008	0.81019	0	3.73552	24.0419	0
chr1	2306577	2310119	ENSG00000157933.9	EXON	+	chr1_2306577_2310119	SKI	4.62847	5.506	2.10566	4.01342	0.876829	1.07701	2.42566	7.58278	0
chr1	2391775	2391958	ENSG00000157916.19	EXON	+	chr1_2391775_2391958	RER1	2.70265	0.845792	0	0.223092	1.44255	17.4283	0	4.55936	0
chr1	2394005	2395871	ENSG00000157916.19	EXON	+	chr1_2394005_2395871	RER1	1.82418	0.852096	0.660909	1.56214	1.08185	2.68111	0	2.30217	0
chr1	2397116	2397220	ENSG00000157916.19	EXON	+	chr1_2397116_2397220	RER1	18.3232	18.4004	9.03484	15.0741	34.1929	77.8706	7.59565	28.0795	0
chr1	2399415	2399514	ENSG00000157916.19	EXON	+	chr1_2399415_2399514	RER1	19.5424	28.2839	13.6435	21.2789	38.4295	60.0102	27.503	67.4232	0
chr1	2400857	2400935	ENSG00000157916.19	EXON	+	chr1_2400857_2400935	RER1	30.0257	33.7341	18.4461	25.7516	45.7896	66.5458	24.9786	42.7878	0
chr1	2402097	2402342	ENSG00000157916.19	EXON	+	chr1_2402097_2402342	RER1	14.4279	21.1351	19.6554	15.8637	23.0077	39.9471	0	8.3351	0
chr1	2403035	2405444	ENSG00000157916.19	EXON	+	chr1_2403035_2405444	RER1	5.31988	9.07687	7.37433	7.88044	5.53719	18.081	8.49212	14.3736	0.657405
chr1	2467459	2467662	ENSG00000149527.17	EXON	+	chr1_2467459_2467662	PLCH2	0	0	0	0	0	0	0	0	0
chr1	2476315	2476712	ENSG00000149527.17	EXON	+	chr1_2476315_2476712	PLCH2	1.72215	0.0354431	0	0	0.039115	0	0	0	0
chr1	2478476	2478622	ENSG00000149527.17	EXON	+	chr1_2478476_2478622	PLCH2	0	0	0	0	0	0	0	0	0
chr1	2479734	2479978	ENSG00000149527.17	EXON	+	chr1_2479734_2479978	PLCH2	0	0	0	0	0	0	0	0	0
chr1	2480183	2480312	ENSG00000149527.17	EXON	+	chr1_2480183_2480312	PLCH2	0	0	0	0	0	0	0	0	0
chr1	2484448	2484618	ENSG00000149527.17	EXON	+	chr1_2484448_2484618	PLCH2	0	1.82094	0	0.144091	0	0	0	0	0
chr1	2486907	2487000	ENSG00000149527.17	EXON	+	chr1_2486907_2487000	PLCH2	0	0	0	0.351189	0.333949	0	0	0	0
chr1	2487173	2487376	ENSG00000149527.17	EXON	+	chr1_2487173_2487376	PLCH2	0	0	0.144646	0.120667	0	0	0	0	0
chr1	2487598	2487718	ENSG00000149527.17	EXON	+	chr1_2487598_2487718	PLCH2	0.121222	0	0	0.0680429	0.129405	0	0	6.5829	0
chr1	2489207	2489378	ENSG00000149527.17	EXON	+	chr1_2489207_2489378	PLCH2	0.085068	0.082286	0	0.286497	0.0908108	0	0	0	0
chr1	2489760	2489867	ENSG00000149527.17	EXON	+	chr1_2489760_2489867	PLCH2	0	0.263007	0	0	0	0	0	0	0
chr1	2491192	2491335	ENSG00000149527.17	EXON	+	chr1_2491192_2491335	PLCH2	0	0.0983979	0	0	0	0	0	0	0
chr1	2494856	2494948	ENSG00000149527.17	EXON	+	chr1_2494856_2494948	PLCH2	0	0.152945	0	0	0.16879	0	0	0	0
chr1	2495488	2495570	ENSG00000149527.17	EXON	+	chr1_2495488_2495570	PLCH2	0	0	0	0	0	0	0	0	0
chr1	2496607	2496704	ENSG00000149527.17	EXON	+	chr1_2496607_2496704	PLCH2	0	0.290122	0	0	0.320178	0	0	4.30084	0
chr1	2496828	2497010	ENSG00000149527.17	EXON	+	chr1_2496828_2497010	PLCH2	0	0.154625	0	0.089727	0.0853222	0	0	0	0
chr1	2497502	2497609	ENSG00000149527.17	EXON	+	chr1_2497502_2497609	PLCH2	0	0.131504	0	0.15262	0	0	0	0	0
chr1	2498523	2498647	ENSG00000149527.17	EXON	+	chr1_2498523_2498647	PLCH2	0	0	0	0	0.125231	0	0	0	0
chr1	2498744	2498828	ENSG00000149527.17	EXON	+	chr1_2498744_2498828	PLCH2	0	0	0	0	0	0	0	0	0
chr1	2499084	2499230	ENSG00000149527.17	EXON	+	chr1_2499084_2499230	PLCH2	0	0.096376	0.201118	0.0559257	0.106361	0	0	0	0
chr1	2499641	2499720	ENSG00000149527.17	EXON	+	chr1_2499641_2499720	PLCH2	0	0	0	0	0	0	0	0	0
chr1	2502112	2502910	ENSG00000149527.17	EXON	+	chr1_2502112_2502910	PLCH2	0	0.0176327	0.036796	0	0.0583783	0	0	0.522783	0
chr1	2503617	2505526	ENSG00000149527.17	EXON	+	chr1_2503617_2505526	PLCH2	0	0.0663374	0	0.0727122	0.0325377	0	0	0.655601	0
chr1	2546465	2547460	ENSG00000272449.1	EXON	+	chr1_2546465_2547460	RP3-395M20.12	0	2.03639	0.0295108	0.0574433	0.0312133	0	0	0.838555	0
chr1	2556222	2556261	ENSG00000157873.17	EXON	+	chr1_2556222_2556261	TNFRSF14	0	0.721584	0	0	0	0	0	10.6969	0
chr1	2556366	2556733	ENSG00000157873.17	EXON	+	chr1_2556366_2556733	TNFRSF14	2.3782	0.153361	0.0800088	0.333726	0	0	0	7.95713	0
chr1	2557726	2557834	ENSG00000157873.17	EXON	+	chr1_2557726_2557834	TNFRSF14	10.6406	0.260572	0	0.378016	0	0	0	7.31433	0
chr1	2558343	2558468	ENSG00000157873.17	EXON	+	chr1_2558343_2558468	TNFRSF14	8.72798	1.23824	0	0	0.124229	0	0	10.8912	0
chr1	2559823	2559978	ENSG00000157873.17	EXON	+	chr1_2559823_2559978	TNFRSF14	0	0.4539	0.18944	0	0.300554	0	0	8.78322	0
chr1	2560624	2560714	ENSG00000157873.17	EXON	+	chr1_2560624_2560714	TNFRSF14	0	1.0944	0	0.181448	0	0	0	7.56333	0
chr1	2561494	2561815	ENSG00000157873.17	EXON	+	chr1_2561494_2561815	TNFRSF14	0	0.0438346	0.0914743	0.0508732	0.0483758	0	0	0	0
chr1	2562865	2562896	ENSG00000157873.17	EXON	+	chr1_2562865_2562896	TNFRSF14	0	0.9078	0	0.526784	0	0	0	0	0
chr1	2563148	2563829	ENSG00000157873.17	EXON	+	chr1_2563148_2563829	TNFRSF14	4.54983	0.764498	0	2.81764	0.0228027	0	0	7.56978	0
chr1	2566410	2566605	ENSG00000225931.3	EXON	+	chr1_2566410_2566605	RP3-395M20.7	0	0	0	0	0.079634	0	0	0	0
chr1	2567866	2568054	ENSG00000225931.3	EXON	+	chr1_2567866_2568054	RP3-395M20.7	0	0.0748452	0	0	0	0	0	0	0
chr1	2568977	2569888	ENSG00000225931.3	EXON	+	chr1_2568977_2569888	RP3-395M20.7	0	0.0463367	0	0	0.0511371	0	0	0	0
chr1	2581560	2581650	ENSG00000228037.1	EXON	+	chr1_2581560_2581650	RP3-395M20.9	0	0	0	0	0	0	0	0	0
chr1	2583370	2583495	ENSG00000228037.1	EXON	+	chr1_2583370_2583495	RP3-395M20.9	0.465492	0.112567	0	0	0	0	0	0	0
chr1	2584125	2584533	ENSG00000228037.1	EXON	+	chr1_2584125_2584533	RP3-395M20.9	0.249575	0	0	0.120076	0.0761208	0	0	3.88159	0
chr1	2586750	2586948	ENSG00000157870.14	EXON	+	chr1_2586750_2586948	FAM213B	0	0	0	0	0	0	0	0	0
chr1	2587091	2587295	ENSG00000157870.14	EXON	+	chr1_2587091_2587295	FAM213B	0	0	0	0	0	0	0	6.13501	0
chr1	2587741	2587792	ENSG00000157870.14	EXON	+	chr1_2587741_2587792	FAM213B	0	0.2759	0	0	0	0	0	0	0
chr1	2588336	2588453	ENSG00000157870.14	EXON	+	chr1_2588336_2588453	FAM213B	0	0.120264	0	0.0697876	0	0	0	0	0
chr1	2588550	2588625	ENSG00000157870.14	EXON	+	chr1_2588550_2588625	FAM213B	20.3653	0.562836	0	0.108869	0.207049	0	0	5.56241	0
chr1	2588922	2589040	ENSG00000157870.14	EXON	+	chr1_2588922_2589040	FAM213B	18.3682	0.834714	0	1.03794	0	0	0	10.6063	0
chr1	2589410	2591468	ENSG00000157870.14	EXON	+	chr1_2589410_2591468	FAM213B	5.74655	4.3416	0.156946	3.46364	0.309365	5.728	2.92235	10.2535	0
chr1	2632568	2632675	ENSG00000237058.1	EXON	+	chr1_2632568_2632675	RP13-436F16.1	2.719	3.4191	0	2.59453	0.725637	78.0251	0	12.1367	0
chr1	2636356	2636620	ENSG00000237058.1	EXON	+	chr1_2636356_2636620	RP13-436F16.1	8.81614	14.1775	2.44694	6.34036	0.176462	43.5864	2.99941	19.6762	0
chr1	2773603	2773864	ENSG00000283259.1	EXON	+	chr1_2773603_2773864	ABC14-1188822O7.1	1.22615	3.66598	0.112503	1.65806	0.237987	2.39605	0	14.9268	0
chr1	2773947	2774066	ENSG00000283259.1	EXON	+	chr1_2773947_2774066	ABC14-1188822O7.1	0.733443	1.30067	0	1.16645	0	0.26276	0	0	0
chr1	2774230	2774709	ENSG00000283259.1	EXON	+	chr1_2774230_2774709	ABC14-1188822O7.1	0.880694	0.352507	0.122602	1.27847	0.259351	1.37085	0.870942	2.71113	0
chr1	2774790	2774910	ENSG00000283259.1	EXON	+	chr1_2774790_2774910	ABC14-1188822O7.1	1.33344	1.87612	0	2.04129	2.3293	2.60571	0	10.8219	0
chr1	2774993	2775072	ENSG00000283259.1	EXON	+	chr1_2774993_2775072	ABC14-1188822O7.1	2.94615	1.06868	0	3.20405	5.11069	0.395804	0	30.07	0
chr1	2775155	2775274	ENSG00000283259.1	EXON	+	chr1_2775155_2775274	ABC14-1188822O7.1	0.733443	1.18243	0	2.40152	9.78696	0.26276	3.50572	19.9146	0
chr1	2775357	2775437	ENSG00000283259.1	EXON	+	chr1_2775357_2775437	ABC14-1188822O7.1	1.45466	2.81418	0	2.44955	14.364	0	8.50874	16.2329	0
chr1	2775519	2775634	ENSG00000283259.1	EXON	+	chr1_2775519_2775634	ABC14-1188822O7.1	0.50597	2.08005	0	2.20104	6.88661	0	0	11.2924	0
chr1	2776049	2776129	ENSG00000283259.1	EXON	+	chr1_2776049_2776129	ABC14-1188822O7.1	0	0.351772	0.36704	2.75574	0	0	0	0	0
chr1	2776370	2776473	ENSG00000283259.1	EXON	+	chr1_2776370_2776473	ABC14-1188822O7.1	2.82459	2.45899	0	2.53675	0	0.607155	7.66939	25.2161	0
chr1	3021483	3022903	ENSG00000169717.6	EXON	+	chr1_3021483_3022903	ACTRT2	15.6325	13.6944	8.60219	8.51591	0.109357	42.3005	36.2464	70.6614	7.23191
chr1	3069168	3069296	ENSG00000142611.16	EXON	+	chr1_3069168_3069296	PRDM16	0	0	0	0	0	0	20.1368	101.041	6.18629
chr1	3127975	3128035	ENSG00000283572.1	EXON	+	chr1_3127975_3128035	MIR4251	0	0	0	0	0	0	0	0	0
chr1	3186125	3186474	ENSG00000142611.16	EXON	+	chr1_3186125_3186474	PRDM16	0	0.0403178	0	0	0.0444947	0	0	0	0
chr1	3205988	3208664	ENSG00000279839.1	EXON	+	chr1_3205988_3208664	RP11-193J6.1	0	0.0262909	0.0438912	0.00305125	0.0348176	0	0	0	0
chr1	3244087	3244137	ENSG00000142611.16	EXON	+	chr1_3244087_3244137	PRDM16	0	0.562836	0	0.326606	0	0	0	0	0
chr1	3385149	3385286	ENSG00000142611.16	EXON	+	chr1_3385149_3385286	PRDM16	0	0	0	0	0	0	0	0	0
chr1	3396491	3396593	ENSG00000142611.16	EXON	+	chr1_3396491_3396593	PRDM16	0	0.2759	0	0	0.152242	0	0	19.1013	0
chr1	3402791	3402998	ENSG00000142611.16	EXON	+	chr1_3402791_3402998	PRDM16	0	1.01963	0	0.0394452	0	0	0	0	0
chr1	3404739	3404886	ENSG00000142611.16	EXON	+	chr1_3404739_3404886	PRDM16	0	0.957204	0.19975	0.0555453	0	0	0	0	0
chr1	3405495	3405648	ENSG00000142611.16	EXON	+	chr1_3405495_3405648	PRDM16	0	2.39113	0	0	0	0	0	0	0
chr1	3411384	3412800	ENSG00000142611.16	EXON	+	chr1_3411384_3412800	PRDM16	2.91754	0.635973	0.0207368	0.213355	0.0328997	0	0	0.589239	0
chr1	3414560	3414647	ENSG00000142611.16	EXON	+	chr1_3414560_3414647	PRDM16	0.334405	0	0	0.750819	0	0	0	0	0
chr1	3417828	3417997	ENSG00000142611.16	EXON	+	chr1_3417828_3417997	PRDM16	0.602523	0.166519	0	0.193258	0	0.555062	0	0	0
chr1	3418667	3418744	ENSG00000142611.16	EXON	+	chr1_3418667_3418744	PRDM16	0	0.365478	0.381341	0.212082	0	3.65476	0	0	0
chr1	3425581	3425750	ENSG00000142611.16	EXON	+	chr1_3425581_3425750	PRDM16	2.41009	0.0832597	0	0.0483145	0	0.185021	0	38.421	0
chr1	3426051	3426225	ENSG00000142611.16	EXON	+	chr1_3426051_3426225	PRDM16	1.17042	7.43978	0	0.0938523	0.0892451	0	0	0	0
chr1	3430872	3431108	ENSG00000142611.16	EXON	+	chr1_3430872_3431108	PRDM16	0	0.0596224	0	0	0.0657993	0	0	1.76772	0
chr1	3431966	3432140	ENSG00000142611.16	EXON	+	chr1_3431966_3432140	PRDM16	0.0836013	0.0808672	0	0	0	0	0	0	0
chr1	3433677	3438621	ENSG00000142611.16	EXON	+	chr1_3433677_3438621	PRDM16	0.723801	0.239069	1.49667	0.123865	0.0376909	0	0	0.275364	0
chr1	3454426	3454811	ENSG00000130762.14	EXON	+	chr1_3454426_3454811	ARHGEF16	0.226701	0	0	0	0.0403341	0	0	0	0
chr1	3463066	3463672	ENSG00000130762.14	EXON	+	chr1_3463066_3463672	ARHGEF16	0	0.0232193	0	0	0.0768744	0	0	3.3698	0
chr1	3466005	3466193	ENSG00000130762.14	EXON	+	chr1_3466005_3466193	ARHGEF16	0	0	0	0	0.0825991	0	0	0	0
chr1	3466971	3467337	ENSG00000130762.14	EXON	+	chr1_3466971_3467337	ARHGEF16	0	0.0768902	0	0.0892366	0.042428	0	0	1.13984	0
chr1	3468880	3468936	ENSG00000130762.14	EXON	+	chr1_3468880_3468936	ARHGEF16	0	0.251266	0	0.437419	0	0	0	0	0
chr1	3469433	3469593	ENSG00000130762.14	EXON	+	chr1_3469433_3469593	ARHGEF16	0	0	0	0.255161	0	0	0	8.50874	0
chr1	3473078	3473230	ENSG00000130762.14	EXON	+	chr1_3473078_3473230	ARHGEF16	0	0	0	0.537181	0.102162	0	5.19702	31.348	0
chr1	3473393	3473522	ENSG00000130762.14	EXON	+	chr1_3473393_3473522	ARHGEF16	0	0.109077	0.227622	0.506366	0.120377	0	0	6.12362	0
chr1	3474708	3474782	ENSG00000130762.14	EXON	+	chr1_3474708_3474782	ARHGEF16	0	0.380295	0	0.662039	0	0	0	10.675	0
chr1	3475970	3476062	ENSG00000130762.14	EXON	+	chr1_3475970_3476062	ARHGEF16	0	0.152945	0	0	0	0	0	0	0
chr1	3477875	3478026	ENSG00000130762.14	EXON	+	chr1_3477875_3478026	ARHGEF16	0	0	0	0.108148	0	0	0	0	0
chr1	3478424	3478612	ENSG00000130762.14	EXON	+	chr1_3478424_3478612	ARHGEF16	0	0.14969	0.156187	0.738338	0.0825991	0	0	4.21194	0
chr1	3479517	3479590	ENSG00000130762.14	EXON	+	chr1_3479517_3479590	ARHGEF16	0	0.385504	0	0.671108	0.638163	0	0	10.8472	0
chr1	3479812	3479913	ENSG00000130762.14	EXON	+	chr1_3479812_3479913	ARHGEF16	0	0	0.290725	0.0808431	0.461247	0	0	7.84005	0
chr1	3480448	3481113	ENSG00000130762.14	EXON	+	chr1_3480448_3481113	ARHGEF16	2.03434	0.105796	0	0.405188	0.467027	0	0	2.37578	0
chr1	3487246	3487627	ENSG00000272088.1	EXON	+	chr1_3487246_3487627	RP11-168F9.2	0	0.295452	0	0.0642925	0.0407576	0	0	0	0
chr1	3625002	3625273	ENSG00000158109.14	EXON	+	chr1_3625002_3625273	TPRG1L	1.87872	1.14229	0	0.512205	0.114602	0	0	2.91494	0
chr1	3625424	3625515	ENSG00000158109.14	EXON	+	chr1_3625424_3625515	TPRG1L	11.8291	9.12289	0	2.96099	0.682578	0	0	17.3615	0
chr1	3625713	3625889	ENSG00000158109.14	EXON	+	chr1_3625713_3625889	TPRG1L	12.9763	11.7524	7.50765	3.57225	0.97054	0	8.99823	11.6028	0
chr1	3627500	3627653	ENSG00000158109.14	EXON	+	chr1_3627500_3627653	TPRG1L	11.0288	14.5307	30.7067	3.25539	9.33748	4.90486	4.44902	46.4675	0
chr1	3628409	3630127	ENSG00000158109.14	EXON	+	chr1_3628409_3630127	TPRG1L	4.64002	10.2952	14.9038	5.00935	4.18496	7.97183	1.18865	17.4726	0
chr1	3652520	3652641	ENSG00000078900.14	EXON	+	chr1_3652520_3652641	TP73	0	0	0	0	0	0	0	0	0
chr1	3682333	3682430	ENSG00000078900.14	EXON	+	chr1_3682333_3682430	TP73	0	0	0	0	0	0	0	0	0
chr1	3683060	3683180	ENSG00000078900.14	EXON	+	chr1_3683060_3683180	TP73	0	0.234515	0	0	0	0	0	0	0
chr1	3690672	3690944	ENSG00000078900.14	EXON	+	chr1_3690672_3690944	TP73	0	0	0.107953	0	0	0	0	0	0
chr1	3698058	3698151	ENSG00000078900.14	EXON	+	chr1_3698058_3698151	TP73	0.625661	1.3617	0	0.614581	0	24.8803	0	8.97163	0
chr1	3707549	3707791	ENSG00000078900.14	EXON	+	chr1_3707549_3707791	TP73	0.48088	0.639586	0.121336	0.573585	0.128336	38.7626	0	14.2012	0
chr1	3722021	3722207	ENSG00000078900.14	EXON	+	chr1_3722021_3722207	TP73	0	0	0	0.526784	0	0	0	0	0
chr1	3723354	3723469	ENSG00000078900.14	EXON	+	chr1_3723354_3723469	TP73	0	0	0	1.27802	0.270063	0	0	0	0
chr1	3727115	3727224	ENSG00000078900.14	EXON	+	chr1_3727115_3727224	TP73	0.266911	0	0.269388	0.674187	0	0	0	0	0
chr1	3727628	3727770	ENSG00000078900.14	EXON	+	chr1_3727628_3727770	TP73	0	0.198182	0	0.115002	0	0	0	0	0
chr1	3728129	3728217	ENSG00000078900.14	EXON	+	chr1_3728129_3728217	TP73	0	0.159897	0	0.0927858	0	0	0	0	0
chr1	3729327	3729448	ENSG00000078900.14	EXON	+	chr1_3729327_3729448	TP73	0	0.348865	0	0.269922	0.128336	0	0	0	0
chr1	3730000	3730148	ENSG00000078900.14	EXON	+	chr1_3730000_3730148	TP73	0	0.0950736	0	0.05517	0.104923	0	0	0	0
chr1	3730927	3731065	ENSG00000078900.14	EXON	+	chr1_3730927_3731065	TP73	0	0.305889	0.638331	0	0.112526	0	0	0	0
chr1	3731463	3731556	ENSG00000078900.14	EXON	+	chr1_3731463_3731556	TP73	0	0.3026	0	0	0	0	0	7.31935	0
chr1	3732747	3736201	ENSG00000078900.14	EXON	+	chr1_3732747_3736201	TP73	0.227423	1.30769	0.246536	0.338048	0.0179834	0.0905284	0	1.18245	0
chr1	3736943	3737103	ENSG00000276189.1	EXON	+	chr1_3736943_3737103	TP73-AS1	0.0909164	0.791488	0	0.102064	0.194108	0	0	0	0
chr1	3752398	3752799	ENSG00000162592.9	EXON	+	chr1_3752398_3752799	CCDC27	8.416	6.3512	3.14868	4.66289	0.116174	13.8018	48.5772	132.303	25.4626
chr1	3754118	3754241	ENSG00000162592.9	EXON	+	chr1_3754118_3754241	CCDC27	20.2234	9.3806	13.3686	5.84174	0.126249	4.57588	88.1846	160.944	16.6024
chr1	3755457	3755567	ENSG00000162592.9	EXON	+	chr1_3755457_3755567	CCDC27	30.019	17.9084	4.80489	8.75898	0.282339	5.68518	15.1702	21.5958	0
chr1	3756733	3756890	ENSG00000162592.9	EXON	+	chr1_3756733_3756890	CCDC27	35.0231	21.1512	0	10.3495	0.0989085	64.3295	13.007	24.8195	0
chr1	3761281	3761430	ENSG00000162592.9	EXON	+	chr1_3761281_3761430	CCDC27	0.0976284	0.0944356	0	0.493197	0	0	0	0	0
chr1	3762620	3762712	ENSG00000162592.9	EXON	+	chr1_3762620_3762712	CCDC27	1.10681	0.152945	0	0.621262	0.337579	2.37912	0	0	0
chr1	3763108	3763474	ENSG00000162592.9	EXON	+	chr1_3763108_3763474	CCDC27	4.80913	1.88381	0	1.13777	0.0848559	7.26181	1.85983	8.65404	0
chr1	3763706	3763836	ENSG00000162592.9	EXON	+	chr1_3763706_3763836	CCDC27	10.7421	4.43774	0	3.01483	0	12.9885	0	19.827	0
chr1	3766535	3766612	ENSG00000162592.9	EXON	+	chr1_3766535_3766612	CCDC27	3.58943	2.55835	0.381341	1.69666	0	30.4563	0	11.1581	0
chr1	3767233	3767445	ENSG00000162592.9	EXON	+	chr1_3767233_3767445	CCDC27	6.24407	3.78321	0	3.38931	0.146497	35.3983	0	11.2053	0
chr1	3769783	3769887	ENSG00000162592.9	EXON	+	chr1_3769783_3769887	CCDC27	13.8473	9.87669	0	8.71473	0	42.0922	0	16.5225	0
chr1	3771401	3771644	ENSG00000162592.9	EXON	+	chr1_3771401_3771644	CCDC27	15.9235	10.3071	4.10844	7.15711	0.0639039	22.2611	7.07136	24.0535	0
chr1	3772788	3772841	ENSG00000235169.7	EXON	+	chr1_3772788_3772841	SMIM1	0	0	0	0	0	0	0	24.5025	0
chr1	3773063	3773181	ENSG00000235169.7	EXON	+	chr1_3773063_3773181	SMIM1	0.246553	5.00829	0	1.72991	0	0	0	3.53543	0
chr1	3775299	3775670	ENSG00000235169.7	EXON	+	chr1_3775299_3775670	SMIM1	3.13674	7.47161	0.474877	4.29166	0.292993	0	0	0	0
chr1	3775795	3775982	ENSG00000235169.7	EXON	+	chr1_3775795_3775982	SMIM1	8.71242	16.0273	1.25618	7.94683	0.913449	1.67211	0	10.9203	0
chr1	3782815	3783111	ENSG00000266075.2	EXON	+	chr1_3782815_3783111	RN7SL574P	0.24572	1.09335	0	0.193095	0.0524616	0	0	0	0
chr1	3785008	3785538	ENSG00000272153.1	EXON	+	chr1_3785008_3785538	RP1-286D6.5	2.05849	4.88499	0.443219	1.95656	0.0585986	1.65192	0	1.49047	0
chr1	3857267	3857717	ENSG00000169598.15	EXON	+	chr1_3857267_3857717	DFFB	0	0.0312687	0	0	0.0690162	0	0	0	0
chr1	3858718	3858866	ENSG00000169598.15	EXON	+	chr1_3858718_3858866	DFFB	0.098288	0	0	0	0	0	0	0	0
chr1	3860420	3860490	ENSG00000169598.15	EXON	+	chr1_3860420_3860490	DFFB	0	0.402026	0.419475	0.116645	0	0	0	0	0
chr1	3865762	3866000	ENSG00000169598.15	EXON	+	chr1_3865762_3866000	DFFB	0.916804	0	0	0.0686147	0.0652464	0	0	0	0
chr1	3867974	3868053	ENSG00000169598.15	EXON	+	chr1_3867974_3868053	DFFB	1.10481	0.178113	0	0.310069	0	0	0	0	0
chr1	3869605	3869775	ENSG00000169598.15	EXON	+	chr1_3869605_3869775	DFFB	5.90422	0.8277	0	0.576364	0	0	0	0	0
chr1	3872472	3872572	ENSG00000169598.15	EXON	+	chr1_3872472_3872572	DFFB	12.5101	1.5478	0	0.163303	0.155286	0	0	0	0
chr1	3883507	3885429	ENSG00000169598.15	EXON	+	chr1_3883507_3885429	DFFB	0.65089	0.505147	0.259716	0.131696	0.177747	0.0162687	0.217056	1.64401	0
chr1	3900404	3900631	ENSG00000236423.5	EXON	+	chr1_3900404_3900631	LINC01134	0.0640821	0.123973	0.129353	0.503578	0	2.89268	2.99868	21.4574	0
chr1	3903965	3904036	ENSG00000236423.5	EXON	+	chr1_3903965_3904036	LINC01134	0.409764	5.54909	0	2.87505	0.218713	4.40401	0	11.126	0
chr1	3913692	3914290	ENSG00000236423.5	EXON	+	chr1_3913692_3914290	LINC01134	0	0.11765	0	0.53251	0.10387	0	0	0	0
chr1	3914395	3917225	ENSG00000236423.5	EXON	+	chr1_3914395_3917225	LINC01134	1.31074	0.497205	0.0830056	3.3959	1.64066	1.58	0.294828	1.37691	0
chr1	3940617	3940698	ENSG00000233304.6	EXON	+	chr1_3940617_3940698	LINC01346	0	0.173715	0	0	0.383423	0	0	0	0
chr1	3940994	3941143	ENSG00000233304.6	EXON	+	chr1_3940994_3941143	LINC01346	0	0.188871	0	0	0.104219	0	0	0	0
chr1	3952253	3955262	ENSG00000233304.6	EXON	+	chr1_3952253_3955262	LINC01346	0.0870187	0.0280576	0.312271	0	0.0825717	0	0	0.787585	0
chr1	4412051	4412632	ENSG00000235054.3	EXON	+	chr1_4412051_4412632	LINC01777	0	1.38045	0	1.20861	9.32787	0	0	0	0
chr1	4415553	4415587	ENSG00000235054.3	EXON	+	chr1_4415553_4415587	LINC01777	0	0.41385	0	12.0076	0	0	0	0	0
chr1	4416312	4416548	ENSG00000235054.3	EXON	+	chr1_4416312_4416548	LINC01777	0.246553	0.715469	0	1.8337	0.789592	0	0	0	0
chr1	4422760	4423187	ENSG00000235054.3	EXON	+	chr1_4422760_4423187	LINC01777	0	1.21926	0	0.26771	0.0727337	0	0	0.977005	0
chr1	4423348	4423448	ENSG00000235054.3	EXON	+	chr1_4423348_4423448	LINC01777	0	0	0	2.61285	0	0	0	0	0
chr1	4423994	4424687	ENSG00000235054.3	EXON	+	chr1_4423994_4424687	LINC01777	0.0419816	0.406087	0.0423712	4.45372	7.84275	0	0	0	0
chr1	4571481	4571629	ENSG00000232596.2	EXON	+	chr1_4571481_4571629	LINC01646	0.49144	0.285221	0	0.606869	0	2.32401	42.8024	114.069	18.3973
chr1	4572470	4572592	ENSG00000232596.2	EXON	+	chr1_4572470_4572592	LINC01646	0	0.576676	1.44409	0.669275	0	12.0461	31.9399	95.8006	6.49053
chr1	4582277	4582574	ENSG00000232596.2	EXON	+	chr1_4582277_4582574	LINC01646	0	0	0	0.0549842	0.10457	0	2.8093	13.1175	0
chr1	4583083	4583178	ENSG00000232596.2	EXON	+	chr1_4583083_4583178	LINC01646	0	1.18492	2.16361	0.343796	0	0	0	20.5088	0
chr1	4583339	4583421	ENSG00000232596.2	EXON	+	chr1_4583339_4583421	LINC01646	0	0	7.16177	0.19915	0.946868	0	0	0	0
chr1	4593052	4594009	ENSG00000232596.2	EXON	+	chr1_4593052_4594009	LINC01646	0.0304005	2.16136	0.0613652	0.870267	0.0811319	25.3546	2.13385	5.79197	0
chr1	4654732	4655454	ENSG00000196581.10	EXON	+	chr1_4654732_4655454	AJAP1	0	0	0	0	0	0	0	0	0
chr1	4711900	4712699	ENSG00000196581.10	EXON	+	chr1_4711900_4712699	AJAP1	0.673624	0.493098	0.03675	0.0510961	0.0971755	0	0	3.6577	0
chr1	4769853	4769940	ENSG00000196581.10	EXON	+	chr1_4769853_4769940	AJAP1	0.334405	3.39642	0.337508	0.0938523	0.17849	0	0	0	0
chr1	4772280	4772525	ENSG00000196581.10	EXON	+	chr1_4772280_4772525	AJAP1	0	4.24999	0	0.199963	0	0	0	0	0
chr1	4774427	4774558	ENSG00000196581.10	EXON	+	chr1_4774427_4774558	AJAP1	0	1.82599	0	0.498635	0.118539	4.29643	0	6.36918	0
chr1	4777401	4777794	ENSG00000196581.10	EXON	+	chr1_4777401_4777794	AJAP1	0	0	0	0.290871	0.0395131	7.63811	0	0	0
chr1	4782545	4792534	ENSG00000196581.10	EXON	+	chr1_4782545_4792534	AJAP1	0.0626194	0.647974	0.0823076	0.138143	0.111929	0	0	0.340725	0
chr1	5492978	5494674	ENSG00000260972.1	EXON	+	chr1_5492978_5494674	RP1-58B11.1	0.377389	0.323564	0	0.168503	0.0457802	0.294986	14.4736	19.5293	10.0339
chr1	5554747	5554881	ENSG00000283356.1	EXON	+	chr1_5554747_5554881	RP3-491M17.1	0	0	0	0	0	0	0	0	0
chr1	5564071	5564143	ENSG00000264341.1	EXON	+	chr1_5564071_5564143	MIR4417	0	0	0	0	0	0	0	0	0
chr1	5991466	5991556	ENSG00000069424.14	EXON	+	chr1_5991466_5991556	KCNAB2	0.808146	0.156343	0	0.0907239	0	0	0	0	0
chr1	5992363	5992788	ENSG00000069424.14	EXON	+	chr1_5992363_5992788	KCNAB2	2.4986	0.264864	0	0.499515	0.036538	0	0	0	0
chr1	6026013	6026445	ENSG00000069424.14	EXON	+	chr1_6026013_6026445	KCNAB2	0	0	0	0	0.0359459	0	0	0	0
chr1	6034283	6034794	ENSG00000069424.14	EXON	+	chr1_6034283_6034794	KCNAB2	0	2.03766	0	0	0.0911662	0	0	0	0
chr1	6040517	6040645	ENSG00000069424.14	EXON	+	chr1_6040517_6040645	KCNAB2	0	0.109929	0	0.127581	0	0	0	0	0
chr1	6041831	6041872	ENSG00000069424.14	EXON	+	chr1_6041831_6041872	KCNAB2	0	0	0	0.19915	32.5723	0	0	33.2049	0
chr1	6045921	6046183	ENSG00000069424.14	EXON	+	chr1_6045921_6046183	KCNAB2	0	0	0.112073	0	0.0592696	0	0	0	0
chr1	6051511	6051754	ENSG00000069424.14	EXON	+	chr1_6051511_6051754	KCNAB2	0	0	0	0.0336015	0.0639039	0	0	0	0
chr1	6072755	6072798	ENSG00000069424.14	EXON	+	chr1_6072755_6072798	KCNAB2	0	0	0	0	0.361131	0	0	31.6604	0
chr1	6073733	6073770	ENSG00000069424.14	EXON	+	chr1_6073733_6073770	KCNAB2	0	0	0	0	0	0	0	0	0
chr1	6082195	6082274	ENSG00000069424.14	EXON	+	chr1_6082195_6082274	KCNAB2	0	0.178113	0	0.103356	0	0	0	17.2329	0
chr1	6085204	6085248	ENSG00000069424.14	EXON	+	chr1_6085204_6085248	KCNAB2	0	0	0	0	0	0	0	30.9409	0
chr1	6087467	6087511	ENSG00000069424.14	EXON	+	chr1_6087467_6087511	KCNAB2	0	1.91876	0	0	0	0	0	0	0
chr1	6089008	6089051	ENSG00000069424.14	EXON	+	chr1_6089008_6089051	KCNAB2	0	0.32723	0	0	0	0	0	0	0
chr1	6090389	6090475	ENSG00000069424.14	EXON	+	chr1_6090389_6090475	KCNAB2	0	0.32723	0	0.0949436	0	0	0	7.91511	0
chr1	6091263	6091307	ENSG00000069424.14	EXON	+	chr1_6091263_6091307	KCNAB2	0	1.91876	0	0	0.705847	0	0	0	0
chr1	6094400	6094485	ENSG00000069424.14	EXON	+	chr1_6094400_6094485	KCNAB2	0	0.49662	0	0	0.18269	0	0	0	0
chr1	6095323	6095443	ENSG00000069424.14	EXON	+	chr1_6095323_6095443	KCNAB2	0	0.351772	0	0.0680429	0	0	0	0	0
chr1	6095530	6095624	ENSG00000069424.14	EXON	+	chr1_6095530_6095624	KCNAB2	0.309503	0.299381	0	0.173727	0	0	0	0	0
chr1	6096636	6096756	ENSG00000069424.14	EXON	+	chr1_6096636_6096756	KCNAB2	3.15177	0.93806	0	0.476301	0	0	0	0	0
chr1	6097269	6101193	ENSG00000069424.14	EXON	+	chr1_6097269_6101193	KCNAB2	1.19739	0.677727	0.0823129	1.09659	0.625261	0.0557797	0.496517	1.73471	0
chr1	6206176	6206302	ENSG00000158286.12	EXON	+	chr1_6206176_6206302	RNF207	0	0	0	0	0	0	0	0	0
chr1	6206536	6206726	ENSG00000158286.12	EXON	+	chr1_6206536_6206726	RNF207	0	0.0740574	0	0.0429745	0	0	0	0	0
chr1	6207379	6207511	ENSG00000158286.12	EXON	+	chr1_6207379_6207511	RNF207	0	0	0	0	0	0	0	0	0
chr1	6208881	6209025	ENSG00000158286.12	EXON	+	chr1_6208881_6209025	RNF207	0	0	0	0	0.215676	0	0	0	0
chr1	6209115	6209196	ENSG00000158286.12	EXON	+	chr1_6209115_6209196	RNF207	0	0	0	0	0	0	0	0	0
chr1	6209268	6209343	ENSG00000158286.12	EXON	+	chr1_6209268_6209343	RNF207	0	0.187612	0	0	0	0	0	0	0
chr1	6209414	6209539	ENSG00000158286.12	EXON	+	chr1_6209414_6209539	RNF207	0	0	0	0	0.124229	0	0	0	0
chr1	6209924	6209970	ENSG00000158286.12	EXON	+	chr1_6209924_6209970	RNF207	0	0	0	0.355007	0	0	0	0	0
chr1	6210223	6210295	ENSG00000158286.12	EXON	+	chr1_6210223_6210295	RNF207	0	0	0	1.02064	0	0	0	0	0
chr1	6210370	6210438	ENSG00000158286.12	EXON	+	chr1_6210370_6210438	RNF207	0	0.206925	0	1.20076	0.228362	0	0	0	0
chr1	6210870	6210938	ENSG00000158286.12	EXON	+	chr1_6210870_6210938	RNF207	0	0	0	0	0	0	0	11.6169	0
chr1	6211021	6211118	ENSG00000158286.12	EXON	+	chr1_6211021_6211118	RNF207	0	0	0.302714	0	0	0	0	0	0
chr1	6211867	6212053	ENSG00000158286.12	EXON	+	chr1_6211867_6212053	RNF207	0	0.22695	0	0.0877973	0	0	0	0	0
chr1	6212231	6212416	ENSG00000158286.12	EXON	+	chr1_6212231_6212416	RNF207	0	0.456353	0	0.0882719	0	0	0	0	0
chr1	6212682	6212733	ENSG00000158286.12	EXON	+	chr1_6212682_6212733	RNF207	0	0.2759	0	0.480303	0.304483	0	0	0	0
chr1	6213066	6213183	ENSG00000158286.12	EXON	+	chr1_6213066_6213183	RNF207	0	0	0	0.0697876	0	0	0	0	0
chr1	6218289	6218369	ENSG00000158286.12	EXON	+	chr1_6218289_6218369	RNF207	0	3.34184	0	0	0	0	0	12.1771	0
chr1	6219236	6221299	ENSG00000158286.12	EXON	+	chr1_6219236_6221299	RNF207	2.066	0.300106	1.05326	0.498696	0.0225816	0.0151568	0	0.202221	0
chr1	6236240	6236336	ENSG00000225077.2	EXON	+	chr1_6236240_6236336	LINC00337	0	0	0	0.340215	0	0	0	0	0
chr1	6236966	6237150	ENSG00000225077.2	EXON	+	chr1_6236966_6237150	LINC00337	0	0	0	0.0443758	0.0843948	0.169937	0	0	0
chr1	6237245	6237345	ENSG00000225077.2	EXON	+	chr1_6237245_6237345	LINC00337	1.60013	0	0	0.489909	0	0	0	0	0
chr1	6237771	6237848	ENSG00000225077.2	EXON	+	chr1_6237771_6237848	LINC00337	5.66752	0	0	0.530205	0	0	0	0	0
chr1	6238221	6239444	ENSG00000225077.2	EXON	+	chr1_6238221_6239444	LINC00337	0.344932	0.126558	0.144055	0.407256	0.0634858	0	0	1.02334	0
chr1	6244192	6244241	ENSG00000173673.7	EXON	+	chr1_6244192_6244241	HES3	0	0	0	0	0.316911	0	0	0	0
chr1	6244351	6244446	ENSG00000173673.7	EXON	+	chr1_6244351_6244446	HES3	0	0	0	0	0	0	0	0	0
chr1	6244548	6244629	ENSG00000173673.7	EXON	+	chr1_6244548_6244629	HES3	0	0	0	0	0.191712	0	0	0	0
chr1	6245110	6245578	ENSG00000173673.7	EXON	+	chr1_6245110_6245578	HES3	0	0.060132	0	0	0.0331809	0	0	0	0
chr1	6393555	6394391	ENSG00000271746.1	EXON	+	chr1_6393555_6394391	RP1-202O8.3	12.65	10.4354	13.8387	9.51299	6.40835	29.8846	1.88983	6.99163	0
chr1	6424788	6425249	ENSG00000187017.15	EXON	+	chr1_6424788_6425249	ESPN	0	0.457838	0	0.0708473	0.0336847	0	0	0	0
chr1	6428226	6428419	ENSG00000187017.15	EXON	+	chr1_6428226_6428419	ESPN	0.226113	0.218719	0	0.169226	0.0804593	0	0	0	0
chr1	6440254	6440440	ENSG00000187017.15	EXON	+	chr1_6440254_6440440	ESPN	0	0.1513	0	0.482885	0	0	0	0	0
chr1	6440626	6440808	ENSG00000187017.15	EXON	+	chr1_6440626_6440808	ESPN	0.319706	0.695814	0	1.12159	0.0853222	0	0	0	0
chr1	6440934	6441065	ENSG00000187017.15	EXON	+	chr1_6440934_6441065	ESPN	1.11043	3.22234	4.25879	10.97	0	38.4292	0	0	0
chr1	6444481	6444682	ENSG00000187017.15	EXON	+	chr1_6444481_6444682	ESPN	1.30268	2.73017	10.5182	11.2931	0	60.9813	3.93009	16.9328	0
chr1	6445664	6445935	ENSG00000187017.15	EXON	+	chr1_6445664_6445935	ESPN	0.107355	0.155766	0.541757	1.68726	0	12.2305	0	15.0708	0
chr1	6448043	6448117	ENSG00000187017.15	EXON	+	chr1_6448043_6448117	ESPN	0	0.190147	0	0	0	0	0	21.3499	0
chr1	6448641	6449091	ENSG00000187017.15	EXON	+	chr1_6448641_6449091	ESPN	0.0969775	0.250149	0	0	0	0	2.78121	8.65926	0
chr1	6451603	6451748	ENSG00000187017.15	EXON	+	chr1_6451603_6451748	ESPN	0.501608	1.45561	0	0.0563114	0.214188	0	17.9121	27.305	0
chr1	6451833	6452096	ENSG00000187017.15	EXON	+	chr1_6451833_6452096	ESPN	3.81642	1.55154	0.223295	0.714063	0.295221	0	48.0576	98.7552	9.80042
chr1	6454434	6456671	ENSG00000187017.15	EXON	+	chr1_6454434_6456671	ESPN	0.0195082	0.0251603	0.0131262	0.967262	0.0277669	0.335469	0.384072	5.22575	0
chr1	6457184	6457264	ENSG00000187017.15	EXON	+	chr1_6457184_6457264	ESPN	7.81881	2.11063	1.46816	0.612386	0.388216	0.390856	212.719	486.986	75.1774
chr1	6457361	6457372	ENSG00000187017.15	EXON	+	chr1_6457361_6457372	ESPN	21.1587	15.3501	5.33877	5.19601	0	5.68518	433.172	1062.73	151.702
chr1	6459997	6460944	ENSG00000187017.15	EXON	+	chr1_6459997_6460944	ESPN	5.74492	6.47826	3.7518	5.46643	2.04971	16.9385	12.2195	29.8319	2.20265
chr1	6540854	6540964	ENSG00000253022.1	EXON	+	chr1_6540854_6540964	RNU6-731P	0	0	0	0	0.282339	0	0	0	0
chr1	6547905	6548133	ENSG00000229519.2	EXON	+	chr1_6547905_6548133	RP11-58A11.2	0	0.0617145	0	0.0716241	0.0681081	0	0	0	0
chr1	6548448	6548619	ENSG00000229519.2	EXON	+	chr1_6548448_6548619	RP11-58A11.2	0	0.082286	0	0	0	0	0	0	0
chr1	6555181	6555564	ENSG00000173662.20	EXON	+	chr1_6555181_6555564	TAS1R1	0.303846	0.146955	0	0.127914	0	0	0	0	0
chr1	6570909	6571215	ENSG00000173662.20	EXON	+	chr1_6570909_6571215	TAS1R1	2.13921	2.34515	0	1.30749	0.152242	0	0	3.18355	0
chr1	6574631	6575392	ENSG00000173662.20	EXON	+	chr1_6574631_6575392	TAS1R1	1.03222	0.48074	0.0385851	0.461369	0.346895	0	0	0	0
chr1	6576415	6576627	ENSG00000173662.20	EXON	+	chr1_6576415_6576627	TAS1R1	1.85264	1.06195	0	1.65614	0	0	0	6.12562	0
chr1	6576950	6577070	ENSG00000173662.20	EXON	+	chr1_6576950_6577070	TAS1R1	2.30322	0.234515	0	1.29282	0.129405	0	0	0	0
chr1	6578653	6579757	ENSG00000173662.20	EXON	+	chr1_6578653_6579757	TAS1R1	2.60891	1.24905	0	2.58859	0.225053	0.962979	0	3.77881	0
chr1	6580048	6580136	ENSG00000204859.12	EXON	+	chr1_6580048_6580136	ZBTB48	0	0.159897	0	0.278357	0	0.355324	0	0	0
chr1	6580541	6581299	ENSG00000204859.12	EXON	+	chr1_6580541_6581299	ZBTB48	0.614106	3.54557	0	3.63015	0.0819453	6.3527	0	2.75185	0
chr1	6582058	6582299	ENSG00000204859.12	EXON	+	chr1_6582058_6582299	ZBTB48	20.2204	9.75037	2.92414	3.76071	9.9873	31.009	0	6.92417	0
chr1	6585919	6586030	ENSG00000204859.12	EXON	+	chr1_6585919_6586030	ZBTB48	15.9882	9.12707	0	4.0458	3.77724	2.81698	0	11.2752	0
chr1	6586695	6586787	ENSG00000204859.12	EXON	+	chr1_6586695_6586787	ZBTB48	6.79897	10.7061	0.319166	5.5026	5.23248	2.37912	0	9.3388	0
chr1	6587205	6587291	ENSG00000204859.12	EXON	+	chr1_6587205_6587291	ZBTB48	12.3477	27.4873	0.341433	8.44998	7.40319	2.9087	0	9.99035	0
chr1	6587478	6587632	ENSG00000204859.12	EXON	+	chr1_6587478_6587632	ZBTB48	18.7973	26.7713	0.572011	8.48328	10.4869	3.24867	0	10.8359	0
chr1	6588060	6588196	ENSG00000204859.12	EXON	+	chr1_6588060_6588196	ZBTB48	17.3276	13.2432	0	12.3078	8.22104	0.689746	6.31743	15.0154	0
chr1	6588278	6588442	ENSG00000204859.12	EXON	+	chr1_6588278_6588442	ZBTB48	17.7398	7.20705	0.716177	15.5337	4.26091	0	0	5.08757	0
chr1	6588756	6588844	ENSG00000204859.12	EXON	+	chr1_6588756_6588844	ZBTB48	25.9525	14.0709	10.6775	29.3203	7.94078	4.26389	0	9.48139	0
chr1	6588916	6589280	ENSG00000204859.12	EXON	+	chr1_6588916_6589280	ZBTB48	21.9398	14.9213	30.3313	15.7246	6.69779	21.7333	0	8.02885	0
chr1	6613685	6614105	ENSG00000116273.5	EXON	+	chr1_6613685_6614105	PHF13	1.24685	0.301519	1.04869	0.0777634	0	0	1.88083	3.77069	0
chr1	6616757	6616858	ENSG00000116273.5	EXON	+	chr1_6616757_6616858	PHF13	6.33715	2.92563	0	1.37433	26.2911	0	0	9.64522	0
chr1	6619803	6620337	ENSG00000116273.5	EXON	+	chr1_6619803_6620337	PHF13	10.0791	7.14085	0.549873	1.6208	4.07118	0	2.54944	10.9457	0
chr1	6621411	6624033	ENSG00000116273.5	EXON	+	chr1_6621411_6624033	PHF13	10.8184	7.29304	6.78647	3.83345	3.26326	0.596272	2.10894	3.46698	1.11461
chr1	6624866	6624954	ENSG00000041988.15	EXON	+	chr1_6624866_6624954	THAP3	0	0	0.333673	0	1.94108	0	0	0	0
chr1	6625150	6625292	ENSG00000041988.15	EXON	+	chr1_6625150_6625292	THAP3	1.02441	0.891817	1.2407	0.287505	0	0	0	11.126	0
chr1	6628499	6628691	ENSG00000041988.15	EXON	+	chr1_6628499_6628691	THAP3	0.454582	8.57445	5.04681	2.55161	0	0	6.51845	15.2214	0
chr1	6630288	6630353	ENSG00000041988.15	EXON	+	chr1_6630288_6630353	THAP3	0.895177	12.5556	3.16219	3.01483	0	0	0	0	0
chr1	6632370	6632495	ENSG00000041988.15	EXON	+	chr1_6632370_6632495	THAP3	0.349119	5.40322	0.704718	1.04514	0	0	0	3.33745	0
chr1	6632796	6633565	ENSG00000041988.15	EXON	+	chr1_6632796_6633565	THAP3	1.43764	3.01911	4.00928	3.82244	3.08957	0	0	1.085	0
chr1	6634020	6635586	ENSG00000041988.15	EXON	+	chr1_6634020_6635586	THAP3	5.36906	5.37318	3.84385	5.99612	2.86576	6.30961	1.0113	7.06211	0
chr1	6724637	6724855	ENSG00000228750.6	EXON	+	chr1_6724637_6724855	LINC01672	0.200183	0.709999	0	0.187274	0.213697	0	0	10.8969	0
chr1	6725937	6727408	ENSG00000228750.6	EXON	+	chr1_6725937_6727408	LINC01672	0.751559	0.200876	0.0199614	0.14987	0.0527826	1.29665	0	3.11964	0
chr1	6727433	6727612	ENSG00000228750.6	EXON	+	chr1_6727433_6727612	LINC01672	0.162532	1.17913	0	0.729846	0.173504	0	0	0	0
chr1	6729720	6729989	ENSG00000228750.6	EXON	+	chr1_6729720_6729989	LINC01672	0.270383	7.53238	0.109157	1.57839	0.0577273	3.95215	0	0	0
chr1	6785324	6785575	ENSG00000171735.18	EXON	+	chr1_6785324_6785575	CAMTA1	1.7966	4.65293	0.23397	1.04098	0.0618671	0	6.84598	14.9587	0
chr1	6806983	6807088	ENSG00000171735.18	EXON	+	chr1_6806983_6807088	CAMTA1	0.554157	0	0.83895	0.388817	0	0	0	7.54138	0
chr1	6820181	6820250	ENSG00000171735.18	EXON	+	chr1_6820181_6820250	CAMTA1	19.3955	28.1418	6.80887	9.82185	17.3291	0.453167	34.3455	49.3261	12.0922
chr1	6825092	6825210	ENSG00000171735.18	EXON	+	chr1_6825092_6825210	CAMTA1	34.764	42.6897	13.9351	17.5758	10.5279	6.88967	24.748	53.5558	0
chr1	6871757	6872038	ENSG00000171735.18	EXON	+	chr1_6871757_6872038	CAMTA1	15.2196	13.7705	5.12028	11.7973	17.076	15.9124	6.93357	12.2302	0
chr1	6887654	6887865	ENSG00000171735.18	EXON	+	chr1_6887654_6887865	CAMTA1	14.133	14.6044	1.53078	10.3709	0.147191	0	0	4.0719	0
chr1	7091304	7091371	ENSG00000171735.18	EXON	+	chr1_7091304_7091371	CAMTA1	0.651342	9.4506	0	1.21868	0	0	0	0	0
chr1	7219360	7219524	ENSG00000207056.1	EXON	+	chr1_7219360_7219524	RNU1-8P	0	0	0	0	0	0	0	0	0
chr1	7249491	7249626	ENSG00000171735.18	EXON	+	chr1_7249491_7249626	CAMTA1	0	1.66766	0	1.87496	0.115027	0	0	0	0
chr1	7368942	7369116	ENSG00000237402.1	EXON	+	chr1_7368942_7369116	CAMTA1-IT1	0	0	0	0.0938523	0.0892451	22.463	0	0	0
chr1	7370081	7370270	ENSG00000237402.1	EXON	+	chr1_7370081_7370270	CAMTA1-IT1	0	0.670043	0.932166	1.98729	0	27.1325	0	18.1835	0
chr1	7467830	7467901	ENSG00000171735.18	EXON	+	chr1_7467830_7467901	CAMTA1	0	0	0	0.115002	0	0	0	0	0
chr1	7640400	7640553	ENSG00000171735.18	EXON	+	chr1_7640400_7640553	CAMTA1	0	0	0	0.800505	0.101494	0	0	0	0
chr1	7661726	7661866	ENSG00000171735.18	EXON	+	chr1_7661726_7661866	CAMTA1	0	0.201013	0	0.874838	0	0	0	0	0
chr1	7663353	7665199	ENSG00000171735.18	EXON	+	chr1_7663353_7665199	CAMTA1	0.527965	0.251538	0.0795321	0.08404	0.706612	0	0	0.855848	0
chr1	7670911	7671037	ENSG00000171735.18	EXON	+	chr1_7670911_7671037	CAMTA1	0	0.335021	0	0	0.246486	0	0	0	0
chr1	7677599	7677733	ENSG00000171735.18	EXON	+	chr1_7677599_7677733	CAMTA1	0	3.57023	0	0.548406	0	24.9681	5.90929	87.2214	0
chr1	7732448	7732599	ENSG00000171735.18	EXON	+	chr1_7732448_7732599	CAMTA1	3.56441	3.72739	2.3335	0.270369	0	1.65661	0	4.50794	0
chr1	7736344	7736540	ENSG00000171735.18	EXON	+	chr1_7736344_7736540	CAMTA1	0	2.01013	11.985	1.12479	0.0792277	1.9144	8.08005	34.7296	0
chr1	7736931	7737009	ENSG00000171735.18	EXON	+	chr1_7736931_7737009	CAMTA1	1.49196	1.98436	30.869	4.08258	0	12.0263	0	21.3939	0
chr1	7737255	7737570	ENSG00000171735.18	EXON	+	chr1_7737255_7737570	CAMTA1	3.8791	1.38476	10.6267	2.41066	0	13.8971	1.32438	5.01554	0
chr1	7737959	7738482	ENSG00000171735.18	EXON	+	chr1_7737959_7738482	CAMTA1	1.78008	3.09398	5.10909	1.0304	0.0296915	10.941	6.50764	16.6146	1.64277
chr1	7744835	7745022	ENSG00000171735.18	EXON	+	chr1_7744835_7745022	CAMTA1	6.6121	12.867	9.26434	2.53251	0.0830408	32.1046	0	22.3091	0
chr1	7745845	7746091	ENSG00000171735.18	EXON	+	chr1_7745845_7746091	CAMTA1	10.5847	19.562	2.62598	3.51832	0	44.4877	3.39172	10.558	0
chr1	7747710	7747781	ENSG00000171735.18	EXON	+	chr1_7747710_7747781	CAMTA1	10.8588	33.2945	23.5733	4.83009	0	62.537	0	11.1527	0
chr1	7751199	7751392	ENSG00000171735.18	EXON	+	chr1_7751199_7751392	CAMTA1	3.16559	26.5379	22.3647	4.82294	0	51.6821	0	4.32312	0
chr1	7752459	7752533	ENSG00000171735.18	EXON	+	chr1_7752459_7752533	CAMTA1	7.46989	33.2758	37.696	5.73767	0	101.834	0	10.7006	0
chr1	7755638	7755668	ENSG00000171735.18	EXON	+	chr1_7755638_7755668	CAMTA1	0	0	0	1.08869	0	0	0	0	0
chr1	7766459	7769706	ENSG00000171735.18	EXON	+	chr1_7766459_7769706	CAMTA1	2.56705	2.15375	1.96237	0.998326	0.119561	3.00455	0.300021	1.19984	0
chr1	7771269	7771385	ENSG00000049245.12	EXON	+	chr1_7771269_7771385	VAMP3	4.51447	7.39935	0	16.2599	6.69338	8.62579	0	10.7892	0
chr1	7772707	7773198	ENSG00000049245.12	EXON	+	chr1_7772707_7773198	VAMP3	0.77029	8.48266	0.0598029	0.698445	0.126506	0.0636833	0	2.54897	0
chr1	7773442	7773511	ENSG00000049245.12	EXON	+	chr1_7773442_7773511	VAMP3	19.1847	26.7143	0.425554	28.2822	14.1783	62.0838	0	24.1844	0
chr1	7776383	7776775	ENSG00000269925.1	EXON	+	chr1_7776383_7776775	RP3-467L1.6	0	0.0358951	2.92134	0	0	0	0	6.62567	0
chr1	7777160	7777318	ENSG00000049245.12	EXON	+	chr1_7777160_7777318	VAMP3	21.6358	28.2309	0.743373	20.9297	14.6441	41.9552	12.9247	34.9977	0
chr1	7778118	7778169	ENSG00000049245.12	EXON	+	chr1_7778118_7778169	VAMP3	33.9421	45.2476	2.303	29.6187	16.1376	51.501	0	67.3859	0
chr1	7779626	7781432	ENSG00000049245.12	EXON	+	chr1_7779626_7781432	VAMP3	14.9816	16.0109	20.3397	11.1898	7.64394	6.11173	8.0849	13.1919	0
chr1	7784320	7784376	ENSG00000049246.14	EXON	+	chr1_7784320_7784376	PER3	0.259761	0.251266	0	0.437419	0	0	0	0	0
chr1	7784429	7784468	ENSG00000049246.14	EXON	+	chr1_7784429_7784468	PER3	0	0	0	0	0	0	0	0	0
chr1	7784654	7785005	ENSG00000049246.14	EXON	+	chr1_7784654_7785005	PER3	1.65774	2.64581	0.41828	2.2332	0.221206	0	0	5.94275	0
chr1	7785441	7785586	ENSG00000049246.14	EXON	+	chr1_7785441_7785586	PER3	0.802573	3.00826	0.607515	1.18254	0	0	5.461	27.2396	0
chr1	7786721	7786836	ENSG00000049246.14	EXON	+	chr1_7786721_7786836	PER3	1.77089	2.2024	7.40464	1.20702	0	0	0	6.86911	0
chr1	7788045	7788246	ENSG00000049246.14	EXON	+	chr1_7788045_7788246	PER3	3.40145	3.78024	12.5634	2.5186	0.772569	0	0	11.7903	0
chr1	7793957	7794008	ENSG00000049246.14	EXON	+	chr1_7793957_7794008	PER3	13.9762	9.9324	15.5452	4.48283	8.52553	0	0	0	0
chr1	7798525	7798673	ENSG00000049246.14	EXON	+	chr1_7798525_7798673	PER3	11.0083	8.6517	7.53921	3.14469	15.9483	0	0	10.675	0
chr1	7801113	7801191	ENSG00000049246.14	EXON	+	chr1_7801113_7801191	PER3	6.90032	2.16475	2.63516	2.8264	26.2792	0	0	10.1275	0
chr1	7803047	7803153	ENSG00000049246.14	EXON	+	chr1_7803047_7803153	PER3	13.1743	4.64605	0	4.62178	23.8789	26.5487	0	0	0
chr1	7803692	7803958	ENSG00000049246.14	EXON	+	chr1_7803692_7803958	PER3	5.6874	4.02026	0	2.67056	7.12216	19.631	0	0	0
chr1	7808893	7808998	ENSG00000049246.14	EXON	+	chr1_7808893_7808998	PER3	0.969775	2.27815	0.27965	3.88817	1.7747	4.46693	0	0	0
chr1	7809893	7810021	ENSG00000049246.14	EXON	+	chr1_7809893_7810021	PER3	3.18208	7.80495	0.917601	2.87056	2.18371	0	0	0	0
chr1	7810438	7810588	ENSG00000049246.14	EXON	+	chr1_7810438_7810588	PER3	3.39421	7.8797	1.37028	2.34068	1.34582	0	0	5.26632	0
chr1	7819285	7819420	ENSG00000049246.14	EXON	+	chr1_7819285_7819420	PER3	1.18528	17.1978	0.435011	3.56847	4.60108	0	6.18046	17.5544	0
chr1	7820115	7820239	ENSG00000049246.14	EXON	+	chr1_7820115_7820239	PER3	3.0501	19.8581	6.39361	6.18971	0.375693	0	0	15.7124	0
chr1	7820467	7820640	ENSG00000049246.14	EXON	+	chr1_7820467_7820640	PER3	2.35437	17.1616	11.3719	4.67254	0.0897609	0	0	11.262	0
chr1	7826480	7826710	ENSG00000049246.14	EXON	+	chr1_7826480_7826710	PER3	1.26492	7.28016	2.04266	5.92861	0.135032	0	0	7.25532	0
chr1	7827118	7827815	ENSG00000049246.14	EXON	+	chr1_7827118_7827815	PER3	1.83659	4.94601	2.56981	4.59217	2.42844	5.33852	4.93067	17.0003	0
chr1	7829834	7830161	ENSG00000049246.14	EXON	+	chr1_7829834_7830161	PER3	14.9915	4.26	0.718367	2.67178	0.854787	0.0956223	0	8.93731	0
chr1	7835762	7835945	ENSG00000049246.14	EXON	+	chr1_7835762_7835945	PER3	11.685	6.38188	0.802274	3.1679	0	3.58819	0	10.6466	0
chr1	7836999	7837149	ENSG00000049246.14	EXON	+	chr1_7836999_7837149	PER3	20.3653	17.6355	0.39151	5.28013	0.207049	24.181	0	8.65754	0
chr1	7842672	7845177	ENSG00000049246.14	EXON	+	chr1_7842672_7845177	PER3	11.9044	7.63929	1.40662	6.12468	1.78533	2.53393	0.166539	3.46883	0
chr1	7942372	7942726	ENSG00000270330.1	EXON	+	chr1_7942372_7942726	RP5-892F13.2	0	0.278238	0.082947	0.0922616	0	0	0	0	0
chr1	7961663	7961793	ENSG00000116288.12	EXON	+	chr1_7961663_7961793	PARK7	0.559486	4.00479	0	0.251235	0	0	13.218	42.5356	0
chr1	7961894	7962101	ENSG00000116288.12	EXON	+	chr1_7961894_7962101	PARK7	6.04353	6.72956	0	2.13004	5.1012	0	0	0	0
chr1	7962763	7962875	ENSG00000116288.12	EXON	+	chr1_7962763_7962875	PARK7	20.3913	32.2877	0	8.60257	25.3727	3.90856	15.3423	127.631	0
chr1	7965324	7965425	ENSG00000116288.12	EXON	+	chr1_7965324_7965425	PARK7	35.4304	39.4264	11.0476	17.9472	35.6697	10.2164	34.0265	175.23	0
chr1	7969345	7969404	ENSG00000116288.12	EXON	+	chr1_7969345_7969404	PARK7	49.8037	49.8444	27.3725	24.0803	45.0067	36.0383	29.1244	241.001	0
chr1	7970894	7970963	ENSG00000116288.12	EXON	+	chr1_7970894_7970963	PARK7	40.6884	39.3577	23.4055	22.1287	34.8832	47.1293	99.6139	309.11	0
chr1	7977652	7977738	ENSG00000116288.12	EXON	+	chr1_7977652_7977738	PARK7	25.372	20.4519	24.9246	20.0331	24.0152	19.2701	99.9035	330.676	0
chr1	7984894	7985505	ENSG00000116288.12	EXON	+	chr1_7984894_7985505	PARK7	14.9037	15.3605	22.2026	10.3835	16.4944	7.82992	7.03085	49.1293	0
chr1	8026738	8027421	ENSG00000238290.1	EXON	+	chr1_8026738_8027421	RP11-431K24.1	2.00203	0.412032	0.128975	4.12442	0.204623	0	0	3.47809	0
chr1	8029227	8029357	ENSG00000238290.1	EXON	+	chr1_8029227_8029357	RP11-431K24.1	0	1.08238	1.5811	14.132	7.76432	0	0	0	0
chr1	8121474	8122702	ENSG00000238290.1	EXON	+	chr1_8121474_8122702	RP11-431K24.1	0.0710747	1.04271	0	0.0398949	0.0758728	0	0	0.69965	0
chr1	8189824	8190331	ENSG00000229305.1	EXON	+	chr1_8189824_8190331	RP11-431K24.2	0	0	0	0	0.0306285	0	0	0	0
chr1	8191216	8191495	ENSG00000229305.1	EXON	+	chr1_8191216_8191495	RP11-431K24.2	0	0.100867	0	0	0	0	0	0	0
chr1	8192182	8192254	ENSG00000229305.1	EXON	+	chr1_8192182_8192254	RP11-431K24.2	0	0	0	0	0.215676	0	0	0	0
chr1	8192557	8192770	ENSG00000229305.1	EXON	+	chr1_8192557_8192770	RP11-431K24.2	0	0	0	0	0.0729044	0	0	0	0
chr1	8202429	8202876	ENSG00000227634.2	EXON	+	chr1_8202429_8202876	LINC01714	0	0	0	0	0	0	0	0	0
chr1	8208667	8208873	ENSG00000227634.2	EXON	+	chr1_8208667_8208873	LINC01714	0	0.0683053	0	0	0	0	0	0	0
chr1	8210487	8210595	ENSG00000227634.2	EXON	+	chr1_8210487_8210595	LINC01714	0	0	0	0.0756033	0	0	0	0	0
chr1	8215079	8215210	ENSG00000227634.2	EXON	+	chr1_8215079_8215210	LINC01714	0	0	0	0	0	0	0	0	0
chr1	8317826	8318186	ENSG00000162426.14	EXON	+	chr1_8317826_8318186	SLC45A1	4.52562	0.547202	0.0815646	0	0	0	0	0	0
chr1	8324306	8324726	ENSG00000162426.14	EXON	+	chr1_8324306_8324726	SLC45A1	7.89674	1.30658	0	0	0.0739459	0	0	0	0
chr1	8325298	8325390	ENSG00000162426.14	EXON	+	chr1_8325298_8325390	SLC45A1	0	1.3765	0	0	0	0	0	0	0
chr1	8325818	8326042	ENSG00000162426.14	EXON	+	chr1_8325818_8326042	SLC45A1	0	0.439716	0	0	0.0693243	0	0	0	0
chr1	8328067	8328179	ENSG00000252254.1	EXON	+	chr1_8328067_8328179	Y_RNA	0	0	0	0	0	0	0	0	0
chr1	8330209	8330936	ENSG00000162426.14	EXON	+	chr1_8330209_8330936	SLC45A1	0	0.0193547	0.0403896	0.0224626	0.0640797	0.0430103	0	0	0
chr1	8335437	8335590	ENSG00000162426.14	EXON	+	chr1_8335437_8335590	SLC45A1	0	0.0919667	0	1.06734	0.101494	0.204369	0	0	0
chr1	8337816	8337992	ENSG00000162426.14	EXON	+	chr1_8337816_8337992	SLC45A1	0	0.159897	0	0	0	0	0	0	0
chr1	8339493	8339698	ENSG00000162426.14	EXON	+	chr1_8339493_8339698	SLC45A1	0.993428	0.960939	0	0.07966	0.151499	0.762646	0	0	0
chr1	8343747	8344167	ENSG00000162426.14	EXON	+	chr1_8343747_8344167	SLC45A1	0.450253	5.62836	0	0.427698	0.110919	0.744488	0	0.993288	0
chr1	8424645	8424701	ENSG00000232912.5	EXON	+	chr1_8424645_8424701	RP5-1115A15.1	0	0	0	1.02064	0	0	0	14.1062	0
chr1	8425638	8425754	ENSG00000232912.5	EXON	+	chr1_8425638_8425754	RP5-1115A15.1	3.26045	7.39935	0	14.7114	2.14188	9.70402	40.9575	223.902	10.7892
chr1	8428482	8428588	ENSG00000232912.5	EXON	+	chr1_8428482_8428588	RP5-1115A15.1	1.50956	2.78763	1.93908	6.70159	0	22.1239	0	24.3161	0
chr1	8429827	8430041	ENSG00000232912.5	EXON	+	chr1_8429827_8430041	RP5-1115A15.1	0.883674	0.460263	0.137211	0.839408	0	23.2322	6.36168	36.4175	0
chr1	8434633	8434838	ENSG00000232912.5	EXON	+	chr1_8434633_8434838	RP5-1115A15.1	2.90933	1.37277	2.14853	3.06691	0.151499	0.915175	3.32049	4.75203	0
chr1	8512653	8513021	ENSG00000270282.1	EXON	+	chr1_8512653_8513021	RP5-1115A15.2	0	0.0764723	2.15437	0.266255	0.0421974	0	0	0	0
chr1	8750430	8751087	ENSG00000234619.1	EXON	+	chr1_8750430_8751087	RPL7P11	5.69023	2.37727	0.491622	2.17489	1.18178	0.190371	0	1.30772	0
chr1	8798475	8798691	ENSG00000226545.1	EXON	+	chr1_8798475_8798691	RP4-633I8.3	0	0	0	0.0756033	0	0	0	3.15139	0
chr1	8799309	8799506	ENSG00000226545.1	EXON	+	chr1_8799309_8799506	RP4-633I8.3	2.73211	0	1.34147	0.0414475	0.315302	0	0	0	0
chr1	8831007	8831375	ENSG00000229716.2	EXON	+	chr1_8831007_8831375	RPL23AP19	0.0395289	0.0764723	0	0	0.0421974	0	0	0	0
chr1	8878835	8878960	ENSG00000230679.1	EXON	+	chr1_8878835_8878960	ENO1-AS1	1.2801	3.82728	4.69812	5.5523	12.4229	36.0213	10.389	20.0247	0
chr1	8879565	8879894	ENSG00000230679.1	EXON	+	chr1_8879565_8879894	ENO1-AS1	0.265288	4.40517	30.7912	10.4484	13.5463	44.1941	0	0	0
chr1	8893409	8894151	ENSG00000238249.2	EXON	+	chr1_8893409_8894151	HMGN2P17	0.431302	0.701649	0.554023	0.473183	0.292993	0.0842817	1.06462	2.81119	0
chr1	8909742	8909904	ENSG00000232663.2	EXON	+	chr1_8909742_8909904	RP3-477M7.6	0	0.0868574	0.181255	0	0.0958558	0	0	0	0
chr1	8945882	8945965	ENSG00000131686.14	EXON	+	chr1_8945882_8945965	CA6	0	0	0	0	0.187092	0	0	0	0
chr1	8949263	8949442	ENSG00000131686.14	EXON	+	chr1_8949263_8949442	CA6	0	0	0	0	1.12778	0	0	0	0
chr1	8951423	8952651	ENSG00000131686.14	EXON	+	chr1_8951423_8952651	CA6	0	0.0343752	0.0956457	0.0265966	0.0505819	0.0254629	0	0	0
chr1	8957137	8957285	ENSG00000131686.14	EXON	+	chr1_8957137_8957285	CA6	0	0	0.1984	0	0.209846	0	0	0	0
chr1	8958910	8959002	ENSG00000131686.14	EXON	+	chr1_8958910_8959002	CA6	0	0	0	0.355007	0	0	0	0	0
chr1	8962587	8962656	ENSG00000131686.14	EXON	+	chr1_8962587_8962656	CA6	0	0	0	0.236671	0	0	0	0	0
chr1	8967659	8967816	ENSG00000131686.14	EXON	+	chr1_8967659_8967816	CA6	0	0.179247	0	0.0520073	0	0	0	0	0
chr1	8970867	8970981	ENSG00000131686.14	EXON	+	chr1_8970867_8970981	CA6	0	0	0	0	0	0	0	0	0
chr1	8974347	8974444	ENSG00000131686.14	EXON	+	chr1_8974347_8974444	CA6	0	0	0	0	0	0	0	0	0
chr1	8974622	8975092	ENSG00000131686.14	EXON	+	chr1_8974622_8975092	CA6	0	0.0299381	0	0	0	0	0	0	0
chr1	9082696	9082879	ENSG00000252404.1	EXON	+	chr1_9082696_9082879	SCARNA16	0	0	0	0.580038	7.1279	0	0	0	0
chr1	9182004	9182316	ENSG00000234546.3	EXON	+	chr1_9182004_9182316	LINC01759	0	0.045099	0	0.104681	0.0497713	0	0	0	0
chr1	9183633	9183807	ENSG00000234546.3	EXON	+	chr1_9183633_9183807	LINC01759	0	0.0808672	0	0.0938523	0	0	0	0	0
chr1	9191393	9192089	ENSG00000234546.3	EXON	+	chr1_9191393_9192089	LINC01759	1.00322	7.35892	4.26104	1.71281	0.0223113	17.2516	0	0.599398	0
chr1	9195885	9196284	ENSG00000234546.3	EXON	+	chr1_9195885_9196284	LINC01759	6.96342	0.246858	0	0.0818562	0.0778378	0	0	0	0
chr1	9234775	9235066	ENSG00000049239.12	EXON	+	chr1_9234775_9235066	H6PD	0	0	0	0.0561179	0	0	0	0	0
chr1	9239844	9240018	ENSG00000049239.12	EXON	+	chr1_9239844_9240018	H6PD	0.668811	0.0808672	0	1.26701	0.0892451	0	0	0	0
chr1	9244925	9245561	ENSG00000049239.12	EXON	+	chr1_9244925_9245561	H6PD	0	13.916	0.461686	0.680429	0.0732483	0	0	2.62378	0
chr1	9246966	9247083	ENSG00000049239.12	EXON	+	chr1_9246966_9247083	H6PD	0	0.360792	0	5.86216	0	0	0	0	0
chr1	9262059	9262328	ENSG00000049239.12	EXON	+	chr1_9262059_9262328	H6PD	0	0.0523082	0	0.607075	0	0	0	0	0
chr1	9263509	9271337	ENSG00000049239.12	EXON	+	chr1_9263509_9271337	H6PD	1.9642	3.23012	0.521396	1.98288	0.589168	0.966655	0.248893	0.878048	0
chr1	9292880	9293071	ENSG00000171621.13	EXON	+	chr1_9292880_9293071	SPSB1	0	0.0736696	0	0	0	0	0	0	0
chr1	9351431	9351610	ENSG00000171621.13	EXON	+	chr1_9351431_9351610	SPSB1	0	0	0	0	0.0867522	0	0	0	0
chr1	9355707	9356585	ENSG00000171621.13	EXON	+	chr1_9355707_9356585	SPSB1	3.24731	0.0160261	0	1.78555	0.0176864	0	0	1.55057	0
chr1	9367448	9369532	ENSG00000171621.13	EXON	+	chr1_9367448_9369532	SPSB1	2.47097	8.69641	0.0845391	1.4575	0.0521595	0	0	1.89527	0
chr1	9539482	9539747	ENSG00000171612.6	EXON	+	chr1_9539482_9539747	SLC25A33	1.09786	0.159293	0.332414	0.0308119	0.527388	0.589972	0	0	0
chr1	9553626	9553805	ENSG00000171612.6	EXON	+	chr1_9553626_9553805	SLC25A33	9.75193	5.58119	8.69414	8.21077	7.37393	10.1317	0	7.25492	0
chr1	9567284	9567361	ENSG00000171612.6	EXON	+	chr1_9567284_9567361	SLC25A33	19.6474	9.8679	69.7854	14.1034	14.722	31.6746	0	0	0
chr1	9570258	9570358	ENSG00000171612.6	EXON	+	chr1_9570258_9570358	SLC25A33	16.2922	12.5231	51.3857	19.4331	13.5099	46.2774	0	0	0
chr1	9573346	9573412	ENSG00000171612.6	EXON	+	chr1_9573346_9573412	SLC25A33	20.2771	17.0556	18.6857	20.4129	20.9401	39.3225	0	0	0
chr1	9576427	9576985	ENSG00000231181.1	EXON	+	chr1_9576427_9576985	RP13-15M17.1	0.6778	0.731283	0.999824	0.614581	0.61224	1.79318	0	1.53973	0
chr1	9579954	9580234	ENSG00000171612.6	EXON	+	chr1_9579954_9580234	SLC25A33	20.5211	16.8348	16.9887	16.0095	6.54421	25.0148	0	15.3423	0
chr1	9582299	9585179	ENSG00000171612.6	EXON	+	chr1_9582299_9585179	SLC25A33	2.45474	3.38092	3.07906	2.56012	1.5313	4.21256	0.472708	1.01398	0
chr1	9588922	9589043	ENSG00000188807.12	EXON	+	chr1_9588922_9589043	TMEM201	1.44264	0	0	0.134961	0	0	0	0	0
chr1	9595890	9596010	ENSG00000188807.12	EXON	+	chr1_9595890_9596010	TMEM201	0.242444	0.703545	0	0.680429	0	64.8821	0	5.6725	0
chr1	9596859	9597053	ENSG00000188807.12	EXON	+	chr1_9596859_9597053	TMEM201	0.374913	0.580243	0	0.547149	0	14.9895	0	0	0
chr1	9598449	9598625	ENSG00000188807.12	EXON	+	chr1_9598449_9598625	TMEM201	7.93452	0.559638	0	1.90211	0.0882309	0	0	4.88165	0
chr1	9601105	9601454	ENSG00000188807.12	EXON	+	chr1_9601105_9601454	TMEM201	7.71096	2.74161	0	3.48598	0.0444947	0	0	5.85129	0
chr1	9602069	9604954	ENSG00000188807.12	EXON	+	chr1_9602069_9604954	TMEM201	0.610101	3.67745	0.295159	1.25095	0.172241	0.151736	0.43381	1.17972	0
chr1	9607557	9607789	ENSG00000188807.12	EXON	+	chr1_9607557_9607789	TMEM201	8.15113	5.09464	16.4535	4.5753	0.0669338	0	0	11.7362	0
chr1	9609840	9609911	ENSG00000188807.12	EXON	+	chr1_9609840_9609911	TMEM201	25.6103	1.18909	24.4004	3.68007	0.218713	0	0	0	0
chr1	9610506	9610805	ENSG00000188807.12	EXON	+	chr1_9610506_9610805	TMEM201	8.90312	1.74121	0.982048	2.04812	0.207741	4.39223	0	0	0
chr1	9611753	9611890	ENSG00000188807.12	EXON	+	chr1_9611753_9611890	TMEM201	0.530899	2.46497	0	2.68198	1.13348	0	0	0	0
chr1	9612986	9614849	ENSG00000188807.12	EXON	+	chr1_9612986_9614849	TMEM201	2.40492	4.63743	5.20122	4.7378	3.12573	0.822413	0	1.34358	0
chr1	9651732	9651802	ENSG00000171608.15	EXON	+	chr1_9651732_9651802	PIK3CD	0	0	0	0	0.221838	0	0	0	0
chr1	9691467	9691571	ENSG00000171608.15	EXON	+	chr1_9691467_9691571	PIK3CD	0	0.811783	0	0.157022	0	0	0	8.02271	0
chr1	9710198	9710280	ENSG00000171608.15	EXON	+	chr1_9710198_9710280	PIK3CD	0	0	0	0	0.189374	0	0	0	0
chr1	9710424	9710596	ENSG00000171608.15	EXON	+	chr1_9710424_9710596	PIK3CD	0.0845734	1.30892	0	0.332303	0.0902828	0	0	4.85094	0
chr1	9715541	9715769	ENSG00000171608.15	EXON	+	chr1_9715541_9715769	PIK3CD	0	1.11086	0	0.322309	0.0681081	0	0	0	0
chr1	9715849	9716078	ENSG00000171608.15	EXON	+	chr1_9715849_9716078	PIK3CD	0.127045	1.53612	0	1.06967	0	0	0	1.82175	0
chr1	9716440	9716619	ENSG00000171608.15	EXON	+	chr1_9716440_9716619	PIK3CD	1.13773	1.72938	0.328081	3.60361	0.0867522	0	0	0	0
chr1	9716959	9717108	ENSG00000171608.15	EXON	+	chr1_9716959_9717108	PIK3CD	0.58577	2.6442	0.394137	3.12358	0.312657	0	0	0	0
chr1	9717537	9717626	ENSG00000171608.15	EXON	+	chr1_9717537_9717626	PIK3CD	0	3.3201	0	0.733946	0	0	0	0	0
chr1	9718694	9718915	ENSG00000171608.15	EXON	+	chr1_9718694_9718915	PIK3CD	0	0.891369	0	0.221678	0	0	0	0	0
chr1	9719921	9720017	ENSG00000171608.15	EXON	+	chr1_9719921_9720017	PIK3CD	0	0.146572	0	0	0	0	0	0	0
chr1	9720112	9720242	ENSG00000171608.15	EXON	+	chr1_9720112_9720242	PIK3CD	0	0	0	0	0.119451	0	0	0	0
chr1	9720434	9720661	ENSG00000171608.15	EXON	+	chr1_9720434_9720661	PIK3CD	0	0.0619863	0	0.0359698	0.0684081	0	0	0	0
chr1	9720742	9720909	ENSG00000171608.15	EXON	+	chr1_9720742_9720909	PIK3CD	0	0.0842569	0	0.293359	0.0929859	0	0	7.77623	0
chr1	9721125	9721248	ENSG00000171608.15	EXON	+	chr1_9721125_9721248	PIK3CD	0.236531	22.0787	0	0.7966	0	0	0	21.1159	0
chr1	9721444	9721587	ENSG00000171608.15	EXON	+	chr1_9721444_9721587	PIK3CD	0.101725	37.7848	0	2.16976	0	0	0	0	0
chr1	9721761	9721860	ENSG00000171608.15	EXON	+	chr1_9721761_9721860	PIK3CD	0	38.6594	0	2.14438	0	0	0	0	0
chr1	9721975	9722153	ENSG00000171608.15	EXON	+	chr1_9721975_9722153	PIK3CD	0	15.5728	0	0.412845	0.0872395	0	0	4.8268	0
chr1	9722244	9722356	ENSG00000171608.15	EXON	+	chr1_9722244_9722356	PIK3CD	0	1.8845	0	0	0.415946	0.279183	0	7.0531	0
chr1	9722528	9722606	ENSG00000171608.15	EXON	+	chr1_9722528_9722606	PIK3CD	0	1.98436	0	0.628089	0.199085	0.801756	0	10.1275	0
chr1	9723125	9723292	ENSG00000171608.15	EXON	+	chr1_9723125_9723292	PIK3CD	0	0.421284	0	0.0488931	0.0929859	0.187236	0	4.73022	0
chr1	9723969	9724092	ENSG00000171608.15	EXON	+	chr1_9723969_9724092	PIK3CD	0	0.343193	0	0.3983	0	2.54215	0	0	0
chr1	9724276	9724421	ENSG00000171608.15	EXON	+	chr1_9724276_9724421	PIK3CD	0	0.0970407	0	0.112623	0	7.54757	0	2.87711	0
chr1	9724804	9724936	ENSG00000171608.15	EXON	+	chr1_9724804_9724936	PIK3CD	0	0.213195	0.222449	0.185572	0	8.29089	0	3.16046	0
chr1	9726909	9729114	ENSG00000171608.15	EXON	+	chr1_9726909_9729114	PIK3CD	2.43433	2.40577	2.17062	1.65155	0.922563	6.6933	1.07476	4.67576	0
chr1	9780822	9780900	ENSG00000271264.1	EXON	+	chr1_9780822_9780900	MZT1P1	0	0	0	0.104681	0	0	0	0	0
chr1	9781074	9781240	ENSG00000271264.1	EXON	+	chr1_9781074_9781240	MZT1P1	0	0	0	0	0	0	0	0	0
chr1	9848318	9848466	ENSG00000223989.1	EXON	+	chr1_9848318_9848466	RP11-84A14.5	20.149	27.1911	30.9504	16.9923	15.004	35.494	11.6104	42.6999	0
chr1	9849369	9849474	ENSG00000223989.1	EXON	+	chr1_9849369_9849474	RP11-84A14.5	6.51135	4.6903	0	2.3329	0.147892	0.297795	0	15.0466	0
chr1	9849986	9850154	ENSG00000223989.1	EXON	+	chr1_9849986_9850154	RP11-84A14.5	10.8234	10.2182	4.01997	5.73505	5.26865	7.25876	7.72994	36.466	4.71336
chr1	9942923	9943025	ENSG00000228150.1	EXON	+	chr1_9942923_9943025	RP11-84A14.4	11.9796	0.68975	0	0.320202	0.304483	0	0	0	0
chr1	9943428	9943515	ENSG00000173614.13	EXON	+	chr1_9943428_9943515	NMNAT1	0.167203	0.808672	0	1.68934	0.17849	0	0	9.07986	0
chr1	9947318	9947636	ENSG00000202415.1	EXON	+	chr1_9947318_9947636	RN7SKP269	1.73828	0.309737	0.0923372	1.23248	0.195329	0	0	1.31189	0
chr1	9949638	9949974	ENSG00000228150.1	EXON	+	chr1_9949638_9949974	RP11-84A14.4	0	0.125633	0.0873906	0.364516	0	0	0	0	0
chr1	9967381	9967458	ENSG00000265521.1	EXON	+	chr1_9967381_9967458	MIR5697	0	0	0	0	0	0	0	0	0
chr1	9972018	9972188	ENSG00000173614.13	EXON	+	chr1_9972018_9972188	NMNAT1	1.36909	2.15202	0	2.20939	1.64421	5.7019	0	27.8805	0
chr1	9975592	9975775	ENSG00000173614.13	EXON	+	chr1_9975592_9975775	NMNAT1	5.32582	7.07389	0.160455	3.07866	0.763704	2.73386	0	14.1927	0
chr1	9981031	9981170	ENSG00000173614.13	EXON	+	chr1_9981031_9981170	NMNAT1	4.81399	4.75779	0.422493	1.29233	0.111717	42.9661	6.18108	42.0504	0
chr1	9981256	9981766	ENSG00000173614.13	EXON	+	chr1_9981256_9981766	NMNAT1	0	0.30349	0	0.0640404	0.0304483	0	0	0	0
chr1	9982301	9985498	ENSG00000173614.13,ENSG00000241326.1	EXON	+	chr1_9982301_9985498	NMNAT1,RP11-807G9.2	0.423158	1.68129	0.881724	1.13398	0.767446	2.52339	0	0.638755	0
chr1	9997216	9997331	ENSG00000162444.11	EXON	+	chr1_9997216_9997331	RBP7	0.379477	0.244711	0	0.0710013	0	0	0	7.25532	0
chr1	10007570	10007748	ENSG00000162444.11	EXON	+	chr1_10007570_10007748	RBP7	0.326891	2.92485	0	0.0917433	1.65755	0	0	22.9449	0
chr1	10008173	10008274	ENSG00000162444.11	EXON	+	chr1_10008173_10008274	RBP7	1.58429	5.15469	0	0.485059	4.91996	0	0	20.6525	0
chr1	10015782	10016020	ENSG00000162444.11	EXON	+	chr1_10015782_10016020	RBP7	1.34465	4.25674	0	0.789069	2.15313	0	0	9.95732	0
chr1	10032832	10033694	ENSG00000130939.18	EXON	+	chr1_10032832_10033694	UBE4B	1.0294	6.38251	0.0681282	3.27743	0.27022	0.25392	1.13012	19.7419	0
chr1	10058671	10058943	ENSG00000233623.2	EXON	+	chr1_10058671_10058943	PGAM1P11	0	0	0.107953	0	0.114181	0	0	0	0
chr1	10059242	10059648	ENSG00000233623.2	EXON	+	chr1_10059242_10059648	PGAM1P11	0	0	0	0.0603336	0.0382479	0	0	0	0
chr1	10072028	10072214	ENSG00000130939.18	EXON	+	chr1_10072028_10072214	UBE4B	21.8199	6.3546	0	4.21427	9.76801	0	2.24291	25.6177	0
chr1	10072454	10073118	ENSG00000130939.18	EXON	+	chr1_10072454_10073118	UBE4B	0.0438151	0.847644	0.0442217	0.344314	0.233865	0	0	0	0
chr1	10095461	10095596	ENSG00000130939.18	EXON	+	chr1_10095461_10095596	UBE4B	0.538764	6.77488	0	0.967722	1.38032	0	0	5.04222	0
chr1	10101108	10101195	ENSG00000130939.18	EXON	+	chr1_10101108_10101195	UBE4B	0	14.0709	5.06263	0.563114	1.24943	0	0	9.07986	0
chr1	10102948	10103092	ENSG00000130939.18	EXON	+	chr1_10102948_10103092	UBE4B	7.47535	13.9732	12.2347	5.33003	0.754864	0	0	16.4572	0
chr1	10105516	10105744	ENSG00000130939.18	EXON	+	chr1_10105516_10105744	UBE4B	11.3566	15.7372	17.6437	12.391	0.612973	0	0	6.92936	0
chr1	10106197	10106583	ENSG00000130939.18	EXON	+	chr1_10106197_10106583	UBE4B	0.301485	0.510343	0	2.77108	0	0	0	0	0
chr1	10117459	10117600	ENSG00000130939.18	EXON	+	chr1_10117459_10117600	UBE4B	25.6887	34.7282	19.5755	14.3614	7.37886	1.55234	13.818	43.4489	0
chr1	10119513	10119613	ENSG00000130939.18	EXON	+	chr1_10119513_10119613	UBE4B	29.5297	37.9914	9.68987	15.7587	11.9571	0	0	47.649	0
chr1	10121962	10122076	ENSG00000130939.18	EXON	+	chr1_10121962_10122076	UBE4B	23.2236	28.5121	6.43931	15.0411	7.35567	0	0	11.9421	0
chr1	10126794	10126877	ENSG00000130939.18	EXON	+	chr1_10126794_10126877	UBE4B	8.76303	12.3756	1.4151	3.04964	1.12255	0	0	8.2012	0
chr1	10129392	10129448	ENSG00000130939.18	EXON	+	chr1_10129392_10129448	UBE4B	0	4.02026	0	0.583225	0	0	0	0	0
chr1	10130500	10130616	ENSG00000130939.18	EXON	+	chr1_10130500_10130616	UBE4B	0.125402	4.73073	0	3.30829	0	0	0	5.8681	0
chr1	10130715	10130813	ENSG00000130939.18	EXON	+	chr1_10130715_10130813	UBE4B	1.03904	8.75842	0	13.1642	0	0	0	0	0
chr1	10132369	10132482	ENSG00000130939.18	EXON	+	chr1_10132369_10132482	UBE4B	4.63432	14.4445	0	17.5587	0.137422	0	0	12.0478	0
chr1	10134988	10135186	ENSG00000130939.18	EXON	+	chr1_10134988_10135186	UBE4B	10.7998	24.7307	0	16.2891	1.80383	0	0	23.9378	0
chr1	10137067	10137205	ENSG00000130939.18	EXON	+	chr1_10137067_10137205	UBE4B	11.1735	13.867	2.12777	13.6086	0.900211	0.226583	0	17.1728	0
chr1	10144940	10145039	ENSG00000130939.18	EXON	+	chr1_10144940_10145039	UBE4B	5.87743	10.944	6.82176	8.66001	0.94113	0	0	0	0
chr1	10146963	10147090	ENSG00000130939.18	EXON	+	chr1_10146963_10147090	UBE4B	7.1015	7.31244	11.7915	6.30067	0.733636	0	0	31.1003	0
chr1	10149184	10149282	ENSG00000130939.18	EXON	+	chr1_10149184_10149282	UBE4B	23.4527	6.31755	8.08987	3.49935	0	0	0	17.5341	0
chr1	10151326	10151561	ENSG00000130939.18	EXON	+	chr1_10151326_10151561	UBE4B	10.1517	5.0296	2.9988	2.6059	0.132159	0	10.9681	70.591	0
chr1	10158356	10158482	ENSG00000130939.18	EXON	+	chr1_10158356_10158482	UBE4B	0.923595	2.90352	2.56346	1.74968	0.246486	0	0	6.26942	0
chr1	10161142	10161286	ENSG00000130939.18	EXON	+	chr1_10161142_10161286	UBE4B	2.12138	2.93144	0.407823	1.07735	0.215676	0	5.96646	32.9145	0
chr1	10163268	10163374	ENSG00000201746.1	EXON	+	chr1_10163268_10163374	RNU6-828P	3.84251	0	0	0	0.146497	0	0	0	0
chr1	10168136	10168270	ENSG00000130939.18	EXON	+	chr1_10168136_10168270	UBE4B	1.30268	2.73017	6.35473	1.70615	0.115885	0	12.8234	23.5805	0
chr1	10171138	10171329	ENSG00000130939.18	EXON	+	chr1_10171138_10171329	UBE4B	1.59937	5.15687	10.3002	6.15593	0.243905	0.327419	0	8.99654	0
chr1	10178644	10178818	ENSG00000130939.18	EXON	+	chr1_10178644_10178818	UBE4B	1.17042	6.38851	9.78775	6.85122	0.53547	0.89852	0	23.9759	0
chr1	10179416	10179562	ENSG00000130939.18	EXON	+	chr1_10179416_10179562	UBE4B	0.797076	5.10793	19.1062	4.75368	0.531803	0.856671	4.66233	28.574	0
chr1	10179895	10181239	ENSG00000130939.18	EXON	+	chr1_10179895_10181239	UBE4B	11.4295	5.4441	3.73595	5.71075	1.95263	0.0465305	2.55705	25.8614	0.724827
chr1	10210805	10210878	ENSG00000054523.17	EXON	+	chr1_10210805_10210878	KIF1B	7.17368	14.8419	0	3.46739	0.212721	0.856671	0	0	0
chr1	10211616	10211738	ENSG00000054523.17	EXON	+	chr1_10211616_10211738	KIF1B	0	0	1.68478	0	0	0	0	0	0
chr1	10227718	10227803	ENSG00000264881.1	EXON	+	chr1_10227718_10227803	MIR1273D	0.171137	0	0	0	0.730759	0	0	0	0
chr1	10230764	10230997	ENSG00000054523.17	EXON	+	chr1_10230764_10230997	KIF1B	0	0	0	0	0	0	0	0	0
chr1	10232250	10232434	ENSG00000054523.17	EXON	+	chr1_10232250_10232434	KIF1B	5.53404	17.5121	5.74498	4.08258	1.94108	2.03925	14.0082	21.5175	0
chr1	10256247	10256323	ENSG00000054523.17	EXON	+	chr1_10256247_10256323	KIF1B	5.55069	14.8115	7.72717	4.94207	2.86054	0	0	17.0872	0
chr1	10258493	10258672	ENSG00000054523.17	EXON	+	chr1_10258493_10258672	KIF1B	2.11292	11.3196	4.92121	4.37908	3.8171	0	0	7.60558	0
chr1	10261905	10261970	ENSG00000054523.17	EXON	+	chr1_10261905_10261970	KIF1B	7.8328	8.44254	0	5.40156	25.8014	0	0	12.8363	0
chr1	10267380	10267558	ENSG00000054523.17	EXON	+	chr1_10267380_10267558	KIF1B	1.47101	6.08685	0	3.66973	17.3607	0.526997	8.87581	10.9457	0
chr1	10268152	10268263	ENSG00000054523.17	EXON	+	chr1_10268152_10268263	KIF1B	4.45572	4.6903	0	2.5746	3.07775	0.281698	0	38.7014	0
chr1	10271502	10271579	ENSG00000054523.17	EXON	+	chr1_10271502_10271579	KIF1B	15.1134	3.10656	0	2.96915	1.41169	0	0	10.8359	0
chr1	10272241	10272306	ENSG00000054523.17	EXON	+	chr1_10272241_10272306	KIF1B	25.7363	5.19541	4.06568	2.76359	4.53914	0	0	0	0
chr1	10273014	10273031	ENSG00000054523.17	EXON	+	chr1_10273014_10273031	KIF1B	0	0	0	0	9.13449	0	0	0	0
chr1	10275428	10275503	ENSG00000054523.17	EXON	+	chr1_10275428_10275503	KIF1B	29.2872	4.6903	1.95755	2.17737	6.4185	0	0	0	0
chr1	10276321	10276399	ENSG00000054523.17	EXON	+	chr1_10276321_10276399	KIF1B	28.1608	3.60792	0	2.61704	13.3387	0	0	10.1275	0
chr1	10277986	10278128	ENSG00000054523.17	EXON	+	chr1_10277986_10278128	KIF1B	22.0248	4.55818	0.413567	4.08258	14.6538	0	0	6.86033	0
chr1	10279097	10279138	ENSG00000054523.17	EXON	+	chr1_10279097_10279138	KIF1B	4.61235	0.343193	0	0.7966	0	0	0	0	0
chr1	10282322	10282533	ENSG00000054523.17	EXON	+	chr1_10282322_10282533	KIF1B	11.0306	10.7366	10.9938	5.53373	0.515168	0	0	12.3093	0
chr1	10291082	10291161	ENSG00000054523.17	EXON	+	chr1_10291082_10291161	KIF1B	17.1245	28.498	32.3367	6.30474	0.589695	2.37482	0	32.8767	0
chr1	10292047	10292122	ENSG00000054523.17	EXON	+	chr1_10292047_10292122	KIF1B	13.7708	33.9578	36.8019	10.778	0.621146	19.178	0	0	0
chr1	10295086	10295165	ENSG00000054523.17	EXON	+	chr1_10295086_10295165	KIF1B	22.2803	36.335	22.3012	11.5759	1.96565	31.6643	0	0	0
chr1	10295660	10295766	ENSG00000054523.17	EXON	+	chr1_10295660_10295766	KIF1B	26.3486	35.0445	37.3966	14.8667	3.80891	43.0679	0	14.9047	0
chr1	10296582	10296665	ENSG00000054523.17	EXON	+	chr1_10296582_10296665	KIF1B	29.9696	35.0925	73.2312	15.5433	8.98042	49.7282	0	28.5523	0
chr1	10296897	10297077	ENSG00000054523.17	EXON	+	chr1_10296897_10297077	KIF1B	12.0414	16.3379	51.5488	7.9837	5.43502	16.6765	21.6438	30.2533	0
chr1	10297174	10297246	ENSG00000054523.17	EXON	+	chr1_10297174_10297246	KIF1B	6.0611	2.73601	6.11734	3.28874	0.862702	0	0	18.9083	0
chr1	10298966	10299072	ENSG00000199562.1	EXON	+	chr1_10298966_10299072	RNU6-37P	3.15634	1.99116	1.66207	1.15545	2.63694	1.47493	661.434	1231.49	201.213
chr1	10303163	10308597	ENSG00000054523.17,ENSG00000264501.2	EXON	+	chr1_10303163_10308597	KIF1B,RN7SL731P	1.2555	2.36414	2.29654	1.41395	0.562963	0	0.290743	1.26488	0
chr1	10320043	10320136	ENSG00000054523.17	EXON	+	chr1_10320043_10320136	KIF1B	2.50265	2.2695	0	2.45833	1.00185	0	0	20.9498	0
chr1	10321709	10321857	ENSG00000054523.17	EXON	+	chr1_10321709_10321857	KIF1B	1.37603	1.61625	0	3.42054	1.15416	0	0	11.6104	0
chr1	10323884	10324062	ENSG00000054523.17	EXON	+	chr1_10323884_10324062	KIF1B	19.1231	6.08685	2.63939	6.83488	0.523437	0.175666	0	9.6536	0
chr1	10324758	10324895	ENSG00000054523.17	EXON	+	chr1_10324758_10324895	KIF1B	4.14101	15.7142	0.42866	4.11238	1.02013	5.93417	0	12.5426	0
chr1	10326111	10326359	ENSG00000054523.17	EXON	+	chr1_10326111_10326359	KIF1B	0	1.07801	0	0.428012	0.187846	0	0	0	0
chr1	10334520	10334638	ENSG00000054523.17	EXON	+	chr1_10334520_10334638	KIF1B	4.93106	10.6128	0.497682	6.50444	0.263197	20.404	0	0	0
chr1	10336657	10336742	ENSG00000054523.17	EXON	+	chr1_10336657_10336742	KIF1B	25.1571	14.0709	0.34545	8.16515	0	33.8435	0	70.7552	0
chr1	10337074	10337203	ENSG00000054523.17	EXON	+	chr1_10337074_10337203	KIF1B	28.1911	15.2707	14.5678	10.9502	1.44452	33.2076	0	6.12362	0
chr1	10337371	10337533	ENSG00000054523.17	EXON	+	chr1_10337371_10337533	KIF1B	21.9995	16.3292	36.7947	8.82038	6.80576	41.3053	0	9.75244	0
chr1	10339769	10339859	ENSG00000054523.17	EXON	+	chr1_10339769_10339859	KIF1B	12.6071	10.475	20.8805	6.89502	14.8385	44.4707	83.1966	140.772	19.0927
chr1	10342050	10342168	ENSG00000054523.17	EXON	+	chr1_10342050_10342168	KIF1B	3.94485	5.00829	20.405	8.30355	14.6074	17.4892	16.5113	50.9677	0
chr1	10343232	10343287	ENSG00000054523.17	EXON	+	chr1_10343232_10343287	KIF1B	1.05794	3.83752	3.73714	6.68058	17.2227	3.41111	70.8344	106.273	0
chr1	10345845	10345953	ENSG00000054523.17	EXON	+	chr1_10345845_10345953	KIF1B	14.0079	23.5818	0	7.93834	10.2086	1.15809	0	14.6287	0
chr1	10347761	10347827	ENSG00000054523.17	EXON	+	chr1_10347761_10347827	KIF1B	20.4975	36.2432	0	13.7323	21.8813	5.21142	0	0	0
chr1	10348649	10348733	ENSG00000054523.17	EXON	+	chr1_10348649_10348733	KIF1B	11.2563	37.3549	0	12.9282	24.587	4.83917	0	18.8083	0
chr1	10352631	10352736	ENSG00000054523.17	EXON	+	chr1_10352631_10352736	KIF1B	9.55921	35.7803	15.6604	13.2198	12.275	5.65811	15.0828	57.278	11.9195
chr1	10360929	10361043	ENSG00000054523.17	EXON	+	chr1_10360929_10361043	KIF1B	13.143	21.7235	1.80301	13.8951	2.45189	17.5542	10.9784	34.6468	0
chr1	10361692	10361825	ENSG00000054523.17	EXON	+	chr1_10361692_10361825	KIF1B	17.281	19.8897	3.97397	9.57717	0.116757	8.93386	0	19.5283	0
chr1	10363283	10363344	ENSG00000054523.17	EXON	+	chr1_10363283_10363344	KIF1B	24.5623	31.6019	1.44409	21.4168	19.0926	14.8653	0	21.289	0
chr1	10365100	10365245	ENSG00000054523.17	EXON	+	chr1_10365100_10365245	KIF1B	15.1486	25.0365	0	17.907	20.7762	10.3509	20.1552	53.7364	5.75422
chr1	10365409	10365648	ENSG00000054523.17	EXON	+	chr1_10365409_10365648	KIF1B	21.8504	31.2621	50.7407	14.6221	17.7377	19.2321	13.2209	27.168	3.31316
chr1	10368467	10368538	ENSG00000054523.17	EXON	+	chr1_10368467_10368538	KIF1B	20.4882	39.4381	82.7133	16.5603	8.74853	10.5696	5.87579	13.7207	0
chr1	10371141	10371262	ENSG00000054523.17	EXON	+	chr1_10371141_10371262	KIF1B	14.4264	20.4668	2.66939	13.3612	12.5769	11.1119	7.10058	26.114	0
chr1	10374316	10374465	ENSG00000054523.17	EXON	+	chr1_10374316_10374465	KIF1B	15.1324	17.6594	10.2476	16.2755	3.33501	62.537	2.79987	6.53803	0
chr1	10374854	10375046	ENSG00000054523.17	EXON	+	chr1_10374854_10375046	KIF1B	19.8501	19.2742	40.9862	18.967	18.602	52.4399	0	13.5274	0
chr1	10375255	10375373	ENSG00000054523.17	EXON	+	chr1_10375255_10375373	KIF1B	24.4088	32.9116	33.5935	20.9665	36.4528	56.7073	0	7.2811	0
chr1	10376545	10381603	ENSG00000054523.17	EXON	+	chr1_10376545_10381603	KIF1B	8.48697	9.65601	12.7775	4.59431	1.6026	2.39243	0.770397	3.74827	0
chr1	10399080	10399125	ENSG00000142657.20	EXON	+	chr1_10399080_10399125	PGD	1.61629	0.312687	0	3.62896	1.38032	0	0	0	0
chr1	10399629	10399704	ENSG00000142657.20	EXON	+	chr1_10399629_10399704	PGD	1.93955	0.375224	0	2.06851	1.86344	0	0	0	0
chr1	10400393	10400572	ENSG00000142657.20	EXON	+	chr1_10400393_10400572	PGD	0.0812661	0.550259	0	1.68777	0	0	2.33062	19.1993	0
chr1	10403071	10403136	ENSG00000142657.20	EXON	+	chr1_10403071_10403136	PGD	3.8045	1.29885	4.06568	4.77347	0	0	0	20.9446	0
chr1	10404161	10404279	ENSG00000142657.20	EXON	+	chr1_10404161_10404279	PGD	4.68451	1.43094	9.20712	3.45981	7.50112	0	5.76864	14.1417	0
chr1	10408071	10408140	ENSG00000142657.20	EXON	+	chr1_10408071_10408140	PGD	6.74626	3.67067	12.3411	3.55007	2.92569	0	6.0461	14.1184	0
chr1	10411418	10411552	ENSG00000142657.20	EXON	+	chr1_10411418_10411552	PGD	8.79311	7.03545	13.8051	3.53417	1.85417	0	0	12.4532	0
chr1	10413062	10413251	ENSG00000142657.20	EXON	+	chr1_10413062_10413251	PGD	6.3882	7.07267	6.05908	4.6658	0.164324	27.9597	0	20.8981	0
chr1	10416987	10417117	ENSG00000142657.20	EXON	+	chr1_10416987_10417117	PGD	5.70675	14.2874	3.83981	7.34864	0	66.8665	0	12.153	0
chr1	10417376	10417509	ENSG00000142657.20	EXON	+	chr1_10417376_10417509	PGD	9.84358	21.1592	13.9089	12.7082	0.116757	70.2953	0	12.5468	0
chr1	10418826	10418925	ENSG00000142657.20	EXON	+	chr1_10418826_10418925	PGD	17.9261	27.7154	23.1347	18.9695	0.470565	64.432	8.67848	50.5674	0
chr1	10419417	10419539	ENSG00000142657.20	EXON	+	chr1_10419417_10419539	PGD	25.5162	28.7185	29.3632	20.4798	1.65469	39.7264	7.04238	32.3749	0
chr1	10419630	10420144	ENSG00000142657.20	EXON	+	chr1_10419630_10420144	PGD	25.6123	25.4864	46.6727	16.6004	12.296	34.2493	15.8918	24.5898	0
chr1	10430102	10430568	ENSG00000175279.21,ENSG00000251503.8	EXON	+	chr1_10430102_10430568	CENPS,APITD1-CORT	3.34011	6.25038	0.441079	2.48809	3.13239	12.3464	4.18097	9.21856	2.78676
chr1	10430804	10431401	ENSG00000175279.21,ENSG00000251503.8	EXON	+	chr1_10430804_10431401	CENPS,APITD1-CORT	14.2542	9.96983	14.3127	12.9658	12.0431	30.9542	7.95824	12.5783	1.43915
chr1	10433842	10433965	ENSG00000175279.21,ENSG00000251503.8	EXON	+	chr1_10433842_10433965	CENPS,APITD1-CORT	35.3613	37.8656	63.2623	23.6989	39.1372	84.9079	38.739	57.801	25.751
chr1	10434657	10434690	ENSG00000175279.21,ENSG00000251503.8	EXON	+	chr1_10434657_10434690	CENPS,APITD1-CORT	67.0027	63.9586	113.894	41.3206	64.9379	125.074	59.0404	275.467	0
chr1	10440347	10440413	ENSG00000175279.21,ENSG00000251503.8	EXON	+	chr1_10440347_10440413	CENPS,APITD1-CORT	21.3791	38.5884	47.1591	28.578	39.0569	58.2731	113.45	177.086	23.9953
chr1	10442265	10442809	ENSG00000175279.21,ENSG00000251503.8	EXON	+	chr1_10442265_10442809	CENPS,APITD1-CORT	12.6748	17.4334	16.085	15.7299	20.8095	11.5532	16.7103	27.5901	5.82239
chr1	10449719	10450322	ENSG00000241563.3	EXON	+	chr1_10449719_10450322	CORT	0.19299	0.186679	0.0486953	0.839535	2.83275	0	0	0	0
chr1	10451377	10452153	ENSG00000241563.3,ENSG00000251503.8	EXON	+	chr1_10451377_10452153	CORT,APITD1-CORT	7.94816	6.18322	0.0378392	5.93447	6.96387	11.1213	2.03595	3.76323	0
chr1	10458555	10458772	ENSG00000203469.2	EXON	+	chr1_10458555_10458772	RP5-1113E3.3	0.13407	1.16717	1.48846	0.413902	0.143121	0.288189	3.13686	32.8415	0
chr1	10459090	10459338	ENSG00000203469.2	EXON	+	chr1_10459090_10459338	RP5-1113E3.3	0	0.624112	0	0.230468	0	0	2.74476	9.57877	0
chr1	10474887	10475002	ENSG00000142655.12	EXON	+	chr1_10474887_10475002	PEX14	1.01194	0.734134	0	0.923017	5.40127	0	0	0	0
chr1	10495274	10495321	ENSG00000142655.12	EXON	+	chr1_10495274_10495321	PEX14	0.928508	2.99381	0	1.91099	10.2423	0	0	33.6148	0
chr1	10536213	10536297	ENSG00000142655.12	EXON	+	chr1_10536213_10536297	PEX14	1.21222	2.51266	0	3.69376	25.6962	0	0	9.40414	0
chr1	10599238	10599366	ENSG00000142655.12	EXON	+	chr1_10599238_10599366	PEX14	2.27291	2.96808	0.2294	4.78427	7.88564	0	0	6.18629	0
chr1	10616836	10617115	ENSG00000243267.3	EXON	+	chr1_10616836_10617115	RN7SL614P	0.0521385	0.252167	0	0.643847	1.61409	0	0	0	0
chr1	10618332	10618417	ENSG00000142655.12	EXON	+	chr1_10618332_10618417	PEX14	5.47638	6.78714	0.34545	3.84242	7.67297	0	0	0	0
chr1	10623019	10623121	ENSG00000142655.12	EXON	+	chr1_10623019_10623121	PEX14	8.41423	6.3457	0.57575	7.04445	5.32845	0	0	4.09001	0
chr1	10624340	10624437	ENSG00000142655.12	EXON	+	chr1_10624340_10624437	PEX14	7.79819	6.09255	3.32985	3.03037	2.56142	0	0	4.30084	0
chr1	10627272	10627363	ENSG00000142655.12	EXON	+	chr1_10627272_10627363	PEX14	3.83647	2.78325	0.645346	2.87126	2.38902	0	0	4.58441	0
chr1	10629531	10630758	ENSG00000142655.12	EXON	+	chr1_10629531_10630758	PEX14	0.984002	1.15824	0.0717928	1.60375	3.1766	0	1.2907	2.04	0
chr1	10639241	10640077	ENSG00000272078.1	EXON	+	chr1_10639241_10640077	RP4-734G22.3	0.522008	0.185143	0.316111	0.234406	0.984471	0	0	5.66948	0
chr1	10647248	10654333	ENSG00000272078.1	EXON	+	chr1_10647248_10654333	RP4-734G22.3	0.517396	0.210517	0.0165777	0.168259	0.0898623	1.33283	0.363798	2.45291	0
chr1	10895761	10895998	ENSG00000225158.2	EXON	+	chr1_10895761_10895998	HSPE1P24	0	0	0.123896	0	0	0	0	0	0
chr1	11012400	11012743	ENSG00000120948.16,ENSG00000277726.4	EXON	+	chr1_11012400_11012743	TARDBP,RP4-635E18.9	2.9687	0.697391	0	2.61856	2.3542	0	4.60611	9.73017	0
chr1	11013716	11013965	ENSG00000120948.16,ENSG00000277726.4	EXON	+	chr1_11013716_11013965	TARDBP,RP4-635E18.9	4.96572	8.36343	6.48586	9.83753	9.3546	5.02305	23.4739	60.2771	0
chr1	11016844	11017007	ENSG00000120948.16,ENSG00000277726.4	EXON	+	chr1_11016844_11017007	TARDBP,RP4-635E18.9	14.5466	22.1854	25.22	22.2413	19.911	16.3057	20.8804	52.7098	4.85794
chr1	11018733	11018873	ENSG00000120948.16,ENSG00000277726.4	EXON	+	chr1_11018733_11018873	TARDBP,RP4-635E18.9	20.8848	20.7043	28.3146	21.0544	20.1872	14.7409	0	9.27593	0
chr1	11020429	11020599	ENSG00000120948.16,ENSG00000277726.4	EXON	+	chr1_11020429_11020599	TARDBP,RP4-635E18.9	23.6169	24.9138	19.5179	19.5483	30.2352	5.51797	0	10.1079	0
chr1	11022124	11026420	ENSG00000120948.16,ENSG00000277726.4	EXON	+	chr1_11022124_11026420	TARDBP,RP4-635E18.9	10.2666	7.93617	5.22195	8.78476	7.99927	2.11805	2.9999	7.35519	0
chr1	11029758	11029781	ENSG00000271895.2	EXON	+	chr1_11029758_11029781	RP4-635E18.8	29.7257	15.9062	0	30.5306	31.7324	0	0	0	0
chr1	11029902	11030528	ENSG00000271895.2,ENSG00000277726.4	EXON	+	chr1_11029902_11030528	RP4-635E18.8,RP4-635E18.9	8.78375	15.6443	2.53293	14.1781	16.6449	17.2326	0	1.2619	0
chr1	11068471	11068713	ENSG00000226849.1	EXON	+	chr1_11068471_11068713	RP4-635E18.7	9.13673	3.31422	6.55213	5.70211	7.89266	0	0	7.10058	0
chr1	11070659	11073097	ENSG00000226849.1	EXON	+	chr1_11070659_11073097	RP4-635E18.7	1.10979	1.24087	0.3011	0.917659	2.50318	0	0.684464	3.17167	0
chr1	11099675	11099910	ENSG00000230337.1	EXON	+	chr1_11099675_11099910	RP4-635E18.6	0.433304	1.31728	0	2.43217	0.462555	0	0	3.65604	0
chr1	11101801	11102051	ENSG00000230337.1	EXON	+	chr1_11101801_11102051	RP4-635E18.6	1.39648	1.85736	0.117453	3.20074	6.64626	3.25192	0	3.33745	0
chr1	11143898	11143987	ENSG00000225602.5	EXON	+	chr1_11143898_11143987	MTOR-AS1	19.1231	0.9486	30.353	2.1101	10.2943	0	0	0	0
chr1	11144667	11144886	ENSG00000225602.5	EXON	+	chr1_11144667_11144886	MTOR-AS1	9.76418	5.33281	0.804472	9.47009	3.54535	10.1373	0	8.8965	0
chr1	11145153	11145279	ENSG00000225602.5	EXON	+	chr1_11145153_11145279	MTOR-AS1	0.230899	0.446695	0	0.194408	0.369729	0	0	6.62192	0
chr1	11149270	11149537	ENSG00000225602.5	EXON	+	chr1_11149270_11149537	MTOR-AS1	3.10546	2.1607	3.29924	8.50154	0.116319	0	0	0	0
chr1	11152350	11152452	ENSG00000253086.1	EXON	+	chr1_11152350_11152452	RNU6-537P	0	0	2.303	0	0	0	0	9.55066	0
chr1	11189341	11189955	ENSG00000171819.4	EXON	+	chr1_11189341_11189955	ANGPTL7	0.165841	0.252084	0	0.319159	1.31513	0	0	0	0
chr1	11192270	11192370	ENSG00000171819.4	EXON	+	chr1_11192270_11192370	ANGPTL7	0	0	0	2.04129	0	0	0	0	0
chr1	11193580	11193774	ENSG00000171819.4	EXON	+	chr1_11193580_11193774	ANGPTL7	0	0	0.151357	0.0420884	0.240134	0	0	0	0
chr1	11194461	11194659	ENSG00000171819.4	EXON	+	chr1_11194461_11194659	ANGPTL7	0.367339	0.14213	0	0.206191	1.64698	0	0	0	0
chr1	11194854	11195981	ENSG00000171819.4	EXON	+	chr1_11194854_11195981	ANGPTL7	0.116167	1.04876	7.37338	1.84024	0.785388	0	0	0.370169	0
chr1	11226254	11226360	ENSG00000207451.1	EXON	+	chr1_11226254_11226360	RNU6-291P	0	0	0.277012	0	0.146497	0	0	0	0
chr1	11232963	11233112	ENSG00000238173.1	EXON	+	chr1_11232963_11233112	RPL39P6	0	0	0	0	0.104219	0	0	0	0
chr1	11273206	11274060	ENSG00000120942.13	EXON	+	chr1_11273206_11274060	UBIAD1	3.78144	13.0164	0.0343832	7.08475	5.30956	8.75078	0	1.46551	0
chr1	11285644	11288434	ENSG00000120942.13	EXON	+	chr1_11285644_11288434	UBIAD1	4.28057	3.43955	0.126293	3.7987	3.57326	5.02089	0.566271	2.1958	0
chr1	11294873	11295164	ENSG00000120942.13	EXON	+	chr1_11294873_11295164	UBIAD1	0.799815	0.580243	0.100905	0.982063	5.97666	0	0	0	0
chr1	11479238	11479372	ENSG00000204624.7	EXON	+	chr1_11479238_11479372	DISP3	0.759899	0.525033	0	0	0	0	0	17.7279	0
chr1	11500990	11502088	ENSG00000204624.7	EXON	+	chr1_11500990_11502088	DISP3	0.105986	0.281931	0.053485	1.91115	0.0565706	6.80617	4.31665	10.6445	1.44234
chr1	11502678	11502897	ENSG00000204624.7	EXON	+	chr1_11502678_11502897	DISP3	8.50214	1.73477	0	2.9827	0	0.428336	17.1444	35.5789	7.8463
chr1	11514390	11514526	ENSG00000204624.7	EXON	+	chr1_11514390_11514526	DISP3	10.6961	0.310387	0	1.92121	0	0	0	42.978	0
chr1	11515369	11515503	ENSG00000204624.7	EXON	+	chr1_11515369_11515503	DISP3	8.03321	0.63004	0	1.40148	0	0	67.8389	109.049	12.8234
chr1	11516001	11516161	ENSG00000204624.7	EXON	+	chr1_11516001_11516161	DISP3	1.54558	0.175886	0	0.45929	0.388216	0	88.8691	146.125	48.3283
chr1	11517463	11517602	ENSG00000204624.7	EXON	+	chr1_11517463_11517602	DISP3	0	0	0	0	0	0	6.0026	49.0588	0
chr1	11519355	11519503	ENSG00000204624.7	EXON	+	chr1_11519355_11519503	DISP3	0	0.665515	0	0	0	0	0	39.4933	0
chr1	11519719	11519880	ENSG00000204624.7	EXON	+	chr1_11519719_11519880	DISP3	0.451759	0.524381	0	0.0507152	0.192902	0	6.05073	16.1321	0
chr1	11520687	11520848	ENSG00000204624.7	EXON	+	chr1_11520687_11520848	DISP3	0.180703	0.0873969	0	1.21717	0.192902	0	23.3207	39.3463	0
chr1	11523942	11524055	ENSG00000204624.7	EXON	+	chr1_11523942_11524055	DISP3	0	0.124521	0	0.505806	0	3.32055	20.9721	45.9692	0
chr1	11525176	11525312	ENSG00000204624.7	EXON	+	chr1_11525176_11525312	DISP3	0	0	0	0.540341	0	7.12738	5.00514	28.6463	0
chr1	11526651	11526835	ENSG00000204624.7	EXON	+	chr1_11526651_11526835	DISP3	0	0.229417	0	0.443758	0	6.11775	9.06915	58.2382	0
chr1	11529556	11529686	ENSG00000204624.7	EXON	+	chr1_11529556_11529686	DISP3	0	0.541188	0	0.628089	0.119451	6.49423	6.41817	12.153	0
chr1	11529787	11529959	ENSG00000204624.7	EXON	+	chr1_11529787_11529959	DISP3	0	1.47254	0	0.52219	0	0.727174	0	22.655	0
chr1	11530907	11531033	ENSG00000204624.7	EXON	+	chr1_11530907_11531033	DISP3	0	0.558369	0	0.194408	0	0	0	30.9259	0
chr1	11531565	11531710	ENSG00000204624.7	EXON	+	chr1_11531565_11531710	DISP3	0	0.873366	0	5.18065	0	0	0	20.1552	0
chr1	11533676	11533827	ENSG00000204624.7	EXON	+	chr1_11533676_11533827	DISP3	0	0.18637	0	0.378517	0	0	0	0	0
chr1	11534381	11534540	ENSG00000204624.7	EXON	+	chr1_11534381_11534540	DISP3	0	0.796466	0.184674	0.667591	0.195329	0	0	4.96822	0
chr1	11535011	11535124	ENSG00000204624.7	EXON	+	chr1_11535011_11535124	DISP3	0	0.622606	0	0.216774	0	0	0	3.69187	0
chr1	11535478	11535644	ENSG00000204624.7	EXON	+	chr1_11535478_11535644	DISP3	1.05156	1.27147	0	0.787003	0	0	5.02628	35.2109	0
chr1	11536324	11537584	ENSG00000204624.7	EXON	+	chr1_11536324_11537584	DISP3	1.90492	0.547202	0.745733	2.87724	2.16908	7.61859	6.81881	15.463	3.64206
chr1	11609531	11610113	ENSG00000235643.1	EXON	+	chr1_11609531_11610113	LINC01647	0.574867	0.362652	0	0.168354	0.106726	0.0537259	0	1.16959	0
chr1	11611843	11611978	ENSG00000235643.1	EXON	+	chr1_11611843_11611978	LINC01647	0	0.104229	0.217505	0	0	0	0	0	0
chr1	11612790	11613355	ENSG00000235643.1	EXON	+	chr1_11612790_11613355	LINC01647	0.128731	0.149425	0.0519703	0.36129	0.0549686	0	0	0	0
chr1	11654375	11654581	ENSG00000132879.13	EXON	+	chr1_11654375_11654581	FBXO44	0	0	0	0.0792733	0	0	0	3.30437	0
chr1	11654857	11654952	ENSG00000132879.13	EXON	+	chr1_11654857_11654952	FBXO44	0	0	0	0.171898	0	0	0	13.6698	0
chr1	11655328	11655699	ENSG00000132879.13	EXON	+	chr1_11655328_11655699	FBXO44	0.784185	0.948174	0	5.10597	0.418562	0	0	2.13435	0
chr1	11655806	11656100	ENSG00000132879.13	EXON	+	chr1_11655806_11656100	FBXO44	1.97913	0.957204	0	1.86077	0.0528185	0.106355	1.41898	3.31349	0
chr1	11658267	11658393	ENSG00000132879.13	EXON	+	chr1_11658267_11658393	FBXO44	1.61629	1.89845	0	3.43455	0.123243	0	0	9.93288	0
chr1	11658533	11658628	ENSG00000132879.13	EXON	+	chr1_11658533_11658628	FBXO44	0.61249	1.18492	0.309087	1.63303	0.163459	0	0	7.16526	0
chr1	11658736	11658871	ENSG00000132879.13	EXON	+	chr1_11658736_11658871	FBXO44	0.431011	1.25075	0	5.2015	0	0	0	20.1689	0
chr1	11661130	11663327	ENSG00000132879.13	EXON	+	chr1_11661130_11663327	FBXO44	0.569417	1.71003	1.59045	3.66819	0.989535	3.9139	0.391065	2.36437	0
chr1	11664124	11664255	ENSG00000116663.10	EXON	+	chr1_11664124_11664255	FBXO6	0	0.537057	0	0	0	28.1655	0	9.55376	0
chr1	11668656	11668944	ENSG00000116663.10	EXON	+	chr1_11668656_11668944	FBXO6	0.959673	1.95429	0.509778	1.89953	0.107838	0.868569	1.44855	10.1476	0
chr1	11671266	11671392	ENSG00000116663.10	EXON	+	chr1_11671266_11671392	FBXO6	0.808146	5.47202	0	1.68487	0.616216	5.21142	0	0	0
chr1	11671928	11672023	ENSG00000116663.10	EXON	+	chr1_11671928_11672023	FBXO6	2.44996	9.33123	0	1.46113	2.28843	18.1028	0	0	0
chr1	11673277	11673412	ENSG00000116663.10	EXON	+	chr1_11673277_11673412	FBXO6	9.80551	5.73259	0	4.23378	2.87567	19.2243	0	5.85146	0
chr1	11673615	11674354	ENSG00000116663.10	EXON	+	chr1_11673615_11674354	FBXO6	7.87368	1.35187	5.84086	2.66279	4.62287	26.9527	1.69356	3.51456	0
chr1	11691729	11691853	ENSG00000162490.6	EXON	+	chr1_11691729_11691853	DRAXIN	0	0.22695	0	0	0	0	0	0	0
chr1	11706249	11706709	ENSG00000162490.6	EXON	+	chr1_11706249_11706709	DRAXIN	0	0.214122	0	0	0.0675158	0	0	2.82311	0
chr1	11709275	11709465	ENSG00000162490.6	EXON	+	chr1_11709275_11709465	DRAXIN	0	0	0	0	0	0	0	4.1676	0
chr1	11711851	11711965	ENSG00000162490.6	EXON	+	chr1_11711851_11711965	DRAXIN	0	0	0	0	0.136216	0	0	11.9421	0
chr1	11712340	11712429	ENSG00000162490.6	EXON	+	chr1_11712340_11712429	DRAXIN	0	0.1581	0	0.183487	0.174479	0	0	0	0
chr1	11715119	11715208	ENSG00000162490.6	EXON	+	chr1_11715119_11715208	DRAXIN	0.326891	0	0	0	0.174479	0	0	0	0
chr1	11719584	11725857	ENSG00000162490.6	EXON	+	chr1_11719584_11725857	DRAXIN	0.032465	0.0942097	0.0982987	0.164006	0.195562	0.0149538	0	0.377785	0
chr1	11736084	11736235	ENSG00000177674.15	EXON	+	chr1_11736084_11736235	AGTRAP	0	0.559109	0	0	0	0	0	5.68987	0
chr1	11744533	11744568	ENSG00000177674.15	EXON	+	chr1_11744533_11744568	AGTRAP	0.831236	0	0	0	0	0	0	0	0
chr1	11745803	11745837	ENSG00000177674.15	EXON	+	chr1_11745803_11745837	AGTRAP	0.427842	0	0	0.960606	0	13.7949	20.0206	24.5401	0
chr1	11746127	11746223	ENSG00000177674.15	EXON	+	chr1_11746127_11746223	AGTRAP	0	0.732859	0	0.680429	0	0	4.34564	16.4572	0
chr1	11747440	11747545	ENSG00000177674.15	EXON	+	chr1_11747440_11747545	AGTRAP	10.3904	0.134009	0	0.622107	0	7.44488	7.54138	15.8926	0
chr1	11748415	11748610	ENSG00000177674.15	EXON	+	chr1_11748415_11748610	AGTRAP	0.223794	0.144317	0	0.209363	0	2.40527	6.65964	14.9757	0
chr1	11750077	11750771	ENSG00000177674.15	EXON	+	chr1_11750077_11750771	AGTRAP	4.15019	3.73061	7.4889	5.49442	0.760769	4.82094	3.74245	12.0225	0
chr1	11761787	11762274	ENSG00000215910.7	EXON	+	chr1_11761787_11762274	C1orf167	0	0.086679	0	0.0670649	0.0318863	0	0	0	0
chr1	11764331	11764482	ENSG00000215910.7	EXON	+	chr1_11764331_11764482	C1orf167	0.289006	0.372739	0	0.648886	1.64542	0.621228	0	0	0
chr1	11765857	11766576	ENSG00000215910.7	EXON	+	chr1_11765857_11766576	C1orf167	0.141622	1.40905	0.040839	1.78293	0.561536	0	0	0.946731	0
chr1	11766964	11767085	ENSG00000215910.7	EXON	+	chr1_11766964_11767085	C1orf167	2.64484	0	0	0.202442	1.66837	1.5505	0	6.54417	0
chr1	11767221	11767264	ENSG00000215910.7	EXON	+	chr1_11767221_11767264	C1orf167	3.38294	0.65446	0	2.46853	12.2785	0	0	36.83	0
chr1	11768077	11768319	ENSG00000215910.7	EXON	+	chr1_11768077_11768319	C1orf167	1.50275	0.988451	0.242671	10.3245	5.51844	0	0	0	0
chr1	11771524	11771636	ENSG00000215910.7	EXON	+	chr1_11771524_11771636	C1orf167	0	0.502532	0	0.0729032	3.18892	0	0	7.67116	0
chr1	11772082	11772259	ENSG00000215910.7	EXON	+	chr1_11772082_11772259	C1orf167	5.34198	0.794966	0	0.138392	1.05279	0	0	0	0
chr1	11775435	11775610	ENSG00000215910.7	EXON	+	chr1_11775435_11775610	C1orf167	0.332494	3.69864	0.16779	0.186632	0.35494	0	0	4.51399	0
chr1	11776464	11776638	ENSG00000215910.7	EXON	+	chr1_11776464_11776638	C1orf167	0.501608	2.91122	0	0.328483	0.0892451	0	0	0	0
chr1	11778660	11778816	ENSG00000215910.7	EXON	+	chr1_11778660_11778816	C1orf167	0.186495	0.992179	0.188226	0.680429	0	0	0	0	0
chr1	11778926	11779080	ENSG00000215910.7	EXON	+	chr1_11778926_11779080	C1orf167	0.188917	0.0913695	0	0.636246	0.907518	0	0	8.1269	0
chr1	11779802	11780010	ENSG00000215910.7	EXON	+	chr1_11779802_11780010	C1orf167	4.96544	0.0676485	0	0.588833	4.70339	0	0	6.54519	0
chr1	11782189	11782333	ENSG00000215910.7	EXON	+	chr1_11782189_11782333	C1orf167	0.101018	0	0	0.113405	2.69594	0	0	0	0
chr1	11784174	11784593	ENSG00000215910.7	EXON	+	chr1_11784174_11784593	C1orf167	0.069435	0.402985	0	0.116923	0	0	0	1.99132	0
chr1	11785148	11785289	ENSG00000215910.7	EXON	+	chr1_11785148_11785289	C1orf167	0	0.299381	0	1.04236	0.110132	0	0	0	0
chr1	11787388	11787493	ENSG00000215910.7	EXON	+	chr1_11787388_11787493	C1orf167	7.61966	4.55629	0	18.6632	3.99308	0	0	12.9657	0
chr1	11787873	11788047	ENSG00000215910.7	EXON	+	chr1_11787873_11788047	C1orf167	2.09003	0.566071	2.36256	6.85122	0.981696	0	0	3.91207	0
chr1	11788164	11788378	ENSG00000215910.7	EXON	+	chr1_11788164_11788378	C1orf167	11.7597	5.72041	13.3095	17.1697	14.2225	0.876687	0	4.01481	0
chr1	11788652	11788746	ENSG00000215910.7	EXON	+	chr1_11788652_11788746	C1orf167	15.6299	7.33483	34.0489	13.4638	28.0837	42.5784	0	0	0
chr1	11789270	11789584	ENSG00000215910.7	EXON	+	chr1_11789270_11789584	C1orf167	14.6856	8.64867	16.7389	14.224	25.0733	38.8367	0	3.10244	0
chr1	11806096	11806349	ENSG00000011021.21	EXON	+	chr1_11806096_11806349	CLCN6	0.747455	0.500546	0	0	1.22756	0	26.9532	53.207	4.94681
chr1	11807131	11807190	ENSG00000011021.21	EXON	+	chr1_11807131_11807190	CLCN6	13.5604	9.06261	0	2.21428	4.73755	12.7194	44.0214	120.79	7.07086
chr1	11815846	11815911	ENSG00000011021.21	EXON	+	chr1_11815846_11815911	CLCN6	10.2945	10.1743	0	2.63797	6.21146	54.3591	13.218	39.9579	0
chr1	11816615	11816680	ENSG00000011021.21	EXON	+	chr1_11816615_11816680	CLCN6	8.50418	9.74139	0	2.51235	3.58353	65.9044	0	79.9157	0
chr1	11819488	11819554	ENSG00000011021.21	EXON	+	chr1_11819488_11819554	CLCN6	10.1386	9.80699	0	4.20629	0.94113	91.4367	20.6273	83.9835	0
chr1	11820362	11820779	ENSG00000011021.21	EXON	+	chr1_11820362_11820779	CLCN6	0.139536	0.134973	0.0704154	0.430775	0.111717	0.67486	8.24144	34.1803	0
chr1	11822695	11822801	ENSG00000011021.21	EXON	+	chr1_11822695_11822801	CLCN6	2.47018	8.76112	0	4.46773	1.90446	38.6431	0	24.5025	0
chr1	11823707	11823833	ENSG00000011021.21	EXON	+	chr1_11823707_11823833	CLCN6	3.46348	3.57356	0	2.2033	0.862702	42.9321	0	6.28448	0
chr1	11824486	11824553	ENSG00000011021.21	EXON	+	chr1_11824486_11824553	CLCN6	1.30268	6.72043	0	2.07176	0.231771	53.6698	14.5398	94.3221	0
chr1	11826156	11826214	ENSG00000011021.21	EXON	+	chr1_11826156_11826214	CLCN6	3.00965	7.76325	0	4.08258	0.267735	53.9112	28.7711	81.7187	0
chr1	11827089	11827221	ENSG00000011021.21	EXON	+	chr1_11827089_11827221	CLCN6	33.6115	4.6903	0	1.85572	1.05877	22.5038	19.5266	59.9882	0
chr1	11828106	11828219	ENSG00000011021.21	EXON	+	chr1_11828106_11828219	CLCN6	35.7873	6.59962	0.519703	2.67355	1.37422	4.4274	30.4131	63.0673	18.0717
chr1	11828458	11828624	ENSG00000011021.21	EXON	+	chr1_11828458_11828624	CLCN6	3.50521	2.3734	0.353774	2.26263	0.654822	0	62.1087	119.254	20.503
chr1	11829196	11829322	ENSG00000011021.21	EXON	+	chr1_11829196_11829322	CLCN6	2.42444	3.01519	0	2.3977	0.616216	4.46693	79.4631	119.405	27.2752
chr1	11833515	11833638	ENSG00000011021.21	EXON	+	chr1_11833515_11833638	CLCN6	1.65571	1.83036	0.238726	1.79235	0.252498	0	71.2805	206.008	10.1751
chr1	11833877	11834030	ENSG00000011021.21	EXON	+	chr1_11833877_11834030	CLCN6	0	4.1385	0	1.44091	0	0	16.36	46.5791	0
chr1	11834236	11834395	ENSG00000011021.21	EXON	+	chr1_11834236_11834395	CLCN6	0.182976	7.96466	0	3.85149	0.195329	0	30.6342	109.563	4.28113
chr1	11834484	11834590	ENSG00000011021.21	EXON	+	chr1_11834484_11834590	CLCN6	2.47018	9.95582	0.277012	8.93545	5.85986	0	111.785	306.28	35.421
chr1	11835967	11836153	ENSG00000011021.21	EXON	+	chr1_11835967_11836153	CLCN6	8.1336	10.1371	0.473601	10.3601	21.7902	34.6307	135.905	306.521	40.3724
chr1	11836999	11837156	ENSG00000011021.21	EXON	+	chr1_11836999_11837156	CLCN6	14.176	16.67	0	11.1816	11.6712	44.6124	50.3151	131.134	24.8146
chr1	11837343	11837499	ENSG00000011021.21	EXON	+	chr1_11837343_11837499	CLCN6	22.0997	19.2122	0.376452	12.6141	5.47484	16.0351	49.5675	116.746	33.2982
chr1	11838335	11838442	ENSG00000011021.21	EXON	+	chr1_11838335_11838442	CLCN6	20.6644	11.1778	0	13.3542	14.5127	34.7752	101.787	310.818	27.3131
chr1	11838535	11839050	ENSG00000011021.21	EXON	+	chr1_11838535_11839050	CLCN6	7.06147	2.8415	0.57016	4.39174	4.70382	23.4362	15.3388	50.7396	7.29054
chr1	11840143	11843144	ENSG00000011021.21,ENSG00000242349.5	EXON	+	chr1_11840143_11843144	CLCN6,NPPA-AS1	8.66205	9.10553	3.67897	5.33007	4.0154	2.83407	8.61932	36.1489	5.69957
chr1	11843704	11844073	ENSG00000242349.5,ENSG00000276470.1	EXON	+	chr1_11843704_11844073	NPPA-AS1,NPPA-AS1_1	2.64126	2.32608	0.0795752	2.69959	0.042083	22.5404	33.2049	139.485	7.914
chr1	11845547	11845766	ENSG00000242349.5,ENSG00000278852.1	EXON	+	chr1_11845547_11845766	NPPA-AS1,NPPA-AS1_2	6.3766	11.3724	0	9.35823	0	43.6902	35.5789	101.24	15.2395
chr1	11847434	11848079	ENSG00000242349.5,ENSG00000275915.1	EXON	+	chr1_11847434_11848079	NPPA-AS1,NPPA-AS1_3	9.33691	8.02805	13.2931	12.4819	9.12458	55.5561	13.5826	56.4726	3.67417
chr1	11877770	11880406	ENSG00000224904.1	EXON	+	chr1_11877770_11880406	RP5-934G17.6	0.0165553	0.0587177	0.0445573	0.00929266	0.0765828	0.0118621	0	0	0
chr1	11908152	11908271	ENSG00000199347.1	EXON	+	chr1_11908152_11908271	RNU5E-1	1.10017	0.472971	0.74025	1.44091	2.47936	0	19.9146	64.9792	0
chr1	11934753	11934855	ENSG00000083444.16	EXON	+	chr1_11934753_11934855	PLOD1	0.285228	0.13795	0	0.0800505	0	0	0	8.42324	0
chr1	11947976	11948067	ENSG00000083444.16	EXON	+	chr1_11947976_11948067	PLOD1	0	0	0	0	0.170644	0	0	18.8829	0
chr1	11949773	11949906	ENSG00000083444.16	EXON	+	chr1_11949773_11949906	PLOD1	1.96872	0	0	0.122784	0	0	0	19.3798	0
chr1	11950357	11950520	ENSG00000083444.16	EXON	+	chr1_11950357_11950520	PLOD1	0	0.776921	0	0.250465	0	0	0	10.542	0
chr1	11952623	11952735	ENSG00000083444.16	EXON	+	chr1_11952623_11952735	PLOD1	9.48129	3.39209	0	0.729032	0	0	0	18.233	0
chr1	11954830	11954893	ENSG00000083444.16	EXON	+	chr1_11954830_11954893	PLOD1	23.0899	5.80704	0	3.88817	0	0	0	13.6376	0
chr1	11956917	11957014	ENSG00000083444.16	EXON	+	chr1_11956917_11957014	PLOD1	27.2937	8.99377	0	5.38732	0	0	0	28.0701	0
chr1	11957842	11957943	ENSG00000083444.16	EXON	+	chr1_11957842_11957943	PLOD1	31.6857	3.76153	0	5.01227	0	0	0	13.4792	0
chr1	11958516	11958647	ENSG00000083444.16	EXON	+	chr1_11958516_11958647	PLOD1	13.7693	0.966703	0	0.934941	0.118539	0	0	6.36918	0
chr1	11960646	11960767	ENSG00000083444.16	EXON	+	chr1_11960646_11960767	PLOD1	0.24044	0	0	0	0.385008	0	0	0	0
chr1	11963532	11963636	ENSG00000083444.16	EXON	+	chr1_11963532_11963636	PLOD1	0.139871	0.676485	0	0.0785111	0.298628	0	0	8.02271	0
chr1	11964175	11964300	ENSG00000083444.16	EXON	+	chr1_11964175_11964300	PLOD1	0	0.562836	0	0.0653212	0	0	5.4456	6.87336	0
chr1	11964644	11964785	ENSG00000083444.16	EXON	+	chr1_11964644_11964785	PLOD1	0	2.59463	0	0.115818	0.220264	0	0	9.65531	0
chr1	11965480	11965593	ENSG00000083444.16	EXON	+	chr1_11965480_11965593	PLOD1	0	8.2184	0	0	0.137422	0	0	30.1194	0
chr1	11966251	11966316	ENSG00000083444.16	EXON	+	chr1_11966251_11966316	PLOD1	0	10.3908	0	0	0	0	0	0	0
chr1	11966987	11967091	ENSG00000083444.16	EXON	+	chr1_11966987_11967091	PLOD1	0	11.2297	0	0.7066	0.298628	0	0	41.3063	0
chr1	11970670	11970816	ENSG00000083444.16	EXON	+	chr1_11970670_11970816	PLOD1	0	11.8542	0	1.84555	0.212721	0	0	41.1931	0
chr1	11972872	11972997	ENSG00000083444.16	EXON	+	chr1_11972872_11972997	PLOD1	0	6.97917	0	1.37175	0.496916	0	0	20.6201	0
chr1	11974653	11975537	ENSG00000083444.16	EXON	+	chr1_11974653_11975537	PLOD1	0.855684	3.02429	0	2.87258	0.105398	0	0	10.0103	0
chr1	11980181	11980484	ENSG00000116688.16	EXON	+	chr1_11980181_11980484	MFN2	4.22476	9.28772	1.1629	4.76974	0.512496	0.206393	3.21507	9.63785	0
chr1	11981970	11982114	ENSG00000116688.16	EXON	+	chr1_11981970_11982114	MFN2	32.932	33.223	38.7432	24.0418	12.0778	20.1942	11.9329	60.3432	0
chr1	11989165	11989343	ENSG00000116688.16	EXON	+	chr1_11989165_11989343	MFN2	20.2672	20.3949	14.3517	13.2569	8.81119	61.3073	11.4725	22.1895	0
chr1	11992555	11992690	ENSG00000116688.16	EXON	+	chr1_11992555_11992690	MFN2	1.40079	5.83682	0	2.29834	0.460108	14.1287	0	28.8585	0
chr1	11996156	11996318	ENSG00000116688.16	EXON	+	chr1_11996156_11996318	MFN2	0.179588	3.90858	0	2.67132	0.958558	46.1307	0	24.0487	0
chr1	11997297	11997421	ENSG00000116688.16	EXON	+	chr1_11997297_11997421	MFN2	4.1059	3.1773	0	3.68749	2.12893	0	0	6.37054	0
chr1	11998770	11998878	ENSG00000116688.16	EXON	+	chr1_11998770_11998878	MFN2	4.31011	13.68	2.9907	3.78016	1.7254	0	6.30277	43.886	0
chr1	11998988	11999095	ENSG00000116688.16	EXON	+	chr1_11998988_11999095	MFN2	1.0876	18.805	18.9352	4.27335	8.85278	0	6.36168	16.0593	0
chr1	12001401	12001554	ENSG00000116688.16	EXON	+	chr1_12001401_12001554	MFN2	0.95076	1.47147	0.191917	3.20202	0	0	8.89803	15.4892	0
chr1	12001769	12001836	ENSG00000116688.16	EXON	+	chr1_12001769_12001836	MFN2	4.99362	7.56048	0	10.4806	0	0	11.7903	30.4791	0
chr1	12001982	12002103	ENSG00000116688.16	EXON	+	chr1_12001982_12002103	MFN2	10.6996	18.0247	2.42671	14.7108	0.641679	3.61784	3.44778	22.5025	0
chr1	12003992	12004118	ENSG00000116688.16	EXON	+	chr1_12003992_12004118	MFN2	23.7826	30.1519	20.2746	20.4777	11.3384	10.4228	0	16.2071	0
chr1	12004509	12004613	ENSG00000116688.16	EXON	+	chr1_12004509_12004613	MFN2	31.4711	36.2596	51.1033	23.0823	22.6957	10.2224	7.59565	12.0341	0
chr1	12004825	12004927	ENSG00000116688.16	EXON	+	chr1_12004825_12004927	MFN2	31.0899	27.8659	36.5601	21.0533	16.8988	6.74419	7.74458	9.55066	0
chr1	12005711	12005931	ENSG00000116688.16	EXON	+	chr1_12005711_12005931	MFN2	5.75253	4.54106	1.33469	9.87241	1.97637	0.284259	7.81064	13.2841	3.59067
chr1	12006538	12006693	ENSG00000116688.16	EXON	+	chr1_12006538_12006693	MFN2	0.563095	2.45106	0	2.10714	2.40443	0	0	6.28495	0
chr1	12007053	12007249	ENSG00000116688.16	EXON	+	chr1_12007053_12007249	MFN2	2.00387	6.6765	4.04494	6.04055	3.32757	0	2.12847	16.1214	0
chr1	12009592	12009726	ENSG00000116688.16	EXON	+	chr1_12009592_12009726	MFN2	21.9285	15.226	15.7773	17.9146	3.36068	0	0	12.8234	0
chr1	12011496	12013514	ENSG00000116688.16	EXON	+	chr1_12011496_12013514	MFN2	8.15274	6.54039	8.27933	6.39698	5.27112	5.64011	7.2378	14.4837	0
chr1	12019466	12019552	ENSG00000116691.10	EXON	+	chr1_12019466_12019552	MIIP	0.676587	0	0	0	0	0	0	11.3275	0
chr1	12021645	12021840	ENSG00000116691.10	EXON	+	chr1_12021645_12021840	MIIP	3.43151	1.44317	0	0.0837452	0.079634	0	0	33.2982	0
chr1	12022095	12022442	ENSG00000116691.10	EXON	+	chr1_12022095_12022442	MIIP	10.606	1.70311	0.0846203	0.376491	0.358009	3.96488	0	7.4849	0
chr1	12022833	12022917	ENSG00000116691.10	EXON	+	chr1_12022833_12022917	MIIP	18.5296	23.7865	0	2.62451	1.10919	0	0	0	0
chr1	12029033	12029141	ENSG00000116691.10	EXON	+	chr1_12029033_12029141	MIIP	7.40801	40.3887	0	4.6874	0.718918	0	0	0	0
chr1	12029158	12029281	ENSG00000276869.1	EXON	+	chr1_12029158_12029281	MIR6729	1.18265	23.4515	0.238726	2.58895	0.504996	0	0	0	0
chr1	12029765	12029894	ENSG00000116691.10	EXON	+	chr1_12029765_12029894	MIIP	6.08929	28.1418	0	5.63332	0.120377	0	0	5.27674	0
chr1	12030028	12030124	ENSG00000116691.10	EXON	+	chr1_12030028_12030124	MIIP	14.6982	15.6832	0.917601	5.52849	0.323513	1.95428	0	8.22862	0
chr1	12031266	12031403	ENSG00000116691.10	EXON	+	chr1_12031266_12031403	MIIP	15.5022	6.77868	0.642991	4.35077	0.113348	3.88003	0	25.0853	0
chr1	12031722	12032045	ENSG00000116691.10	EXON	+	chr1_12031722_12032045	MIIP	24.4545	7.75424	3.72722	6.97703	1.68267	9.19662	0	5.31994	0
chr1	12063377	12063661	ENSG00000120949.14	EXON	+	chr1_12063377_12063661	TNFRSF8	0	2.22954	0	0	0.0546783	0	0	0	0
chr1	12084464	12084551	ENSG00000120949.14	EXON	+	chr1_12084464_12084551	TNFRSF8	0	0.161734	0	0	0	0	0	0	0
chr1	12097101	12097217	ENSG00000120949.14	EXON	+	chr1_12097101_12097217	TNFRSF8	0	0.121301	1.26566	0.0703892	0.267735	0	0	6.80989	0
chr1	12104379	12104531	ENSG00000120949.14	EXON	+	chr1_12104379_12104531	TNFRSF8	0	0	2.70451	0.322309	0	0	0	16.4677	0
chr1	12109566	12109656	ENSG00000120949.14	EXON	+	chr1_12109566_12109656	TNFRSF8	0	0	1.63129	0	0.17254	0	0	35.1931	0
chr1	12110041	12110204	ENSG00000120949.14	EXON	+	chr1_12110041_12110204	TNFRSF8	0	0	0	0	0	0	0	5.97648	0
chr1	12111898	12112014	ENSG00000120949.14	EXON	+	chr1_12111898_12112014	TNFRSF8	0	0.242602	0	0.633503	0	0	0	11.1951	0
chr1	12115577	12115729	ENSG00000120949.14	EXON	+	chr1_12115577_12115729	TNFRSF8	0	0	0	0.214872	0	0	0	8.54362	0
chr1	12123284	12123377	ENSG00000120949.14	EXON	+	chr1_12123284_12123377	TNFRSF8	0	0	0	0.351189	0.166975	0	0	0	0
chr1	12123715	12123827	ENSG00000120949.14	EXON	+	chr1_12123715_12123827	TNFRSF8	0	0.125633	0	0.0729032	0.138649	0	0	0	0
chr1	12125899	12126052	ENSG00000120949.14	EXON	+	chr1_12125899_12126052	TNFRSF8	0	0.0919667	0	0	0	0	0	6.3671	0
chr1	12126183	12126236	ENSG00000120949.14	EXON	+	chr1_12126183_12126236	TNFRSF8	0	0	0	0	0	0	0	0	0
chr1	12135588	12135613	ENSG00000120949.14	EXON	+	chr1_12135588_12135613	TNFRSF8	0	0	0	0	0	0	0	0	0
chr1	12138229	12138436	ENSG00000120949.14	EXON	+	chr1_12138229_12138436	TNFRSF8	0	0.0679754	0.141851	0	0	0	0	0	0
chr1	12142287	12144207	ENSG00000120949.14	EXON	+	chr1_12142287_12144207	TNFRSF8	1.38648	0.439716	0	0.548596	0.0566148	0.146571	0	0.709062	0
chr1	12166943	12167169	ENSG00000028137.18,ENSG00000283789.1	EXON	+	chr1_12166943_12167169	TNFRSF1B,MIR7846	0	0	0	0	0	0	0	0	0
chr1	12188796	12188895	ENSG00000028137.18	EXON	+	chr1_12188796_12188895	TNFRSF1B	0	0	0	0	0	0	0	0	0
chr1	12190957	12191085	ENSG00000028137.18	EXON	+	chr1_12190957_12191085	TNFRSF1B	0	0	0	0	0.121317	0	0	0	0
chr1	12191713	12191923	ENSG00000263676.1	EXON	+	chr1_12191713_12191923	MIR4632	0	0	0	0	0.0739459	0	0	0	0
chr1	12192348	12192358	ENSG00000028137.18	EXON	+	chr1_12192348_12192358	TNFRSF1B	0	0	2.93632	0	0	0	0	0	0
chr1	12192431	12192524	ENSG00000028137.18	EXON	+	chr1_12192431_12192524	TNFRSF1B	0.469246	0.3026	0	0	0	0	0	27.9275	0
chr1	12192863	12193098	ENSG00000028137.18	EXON	+	chr1_12192863_12193098	TNFRSF1B	0.0619005	0.0598762	0	0	0.0660793	0	0	16.5783	0
chr1	12193955	12194032	ENSG00000028137.18	EXON	+	chr1_12193955_12194032	TNFRSF1B	0	0	1.14402	0	0	0	0	0	0
chr1	12194584	12194618	ENSG00000028137.18	EXON	+	chr1_12194584_12194618	TNFRSF1B	0	1.24155	0	0	0	0	0	0	0
chr1	12201967	12202171	ENSG00000028137.18	EXON	+	chr1_12201967_12202171	TNFRSF1B	0	0.13795	0.143937	0	0.0761208	0	0	0	0
chr1	12206740	12209228	ENSG00000028137.18	EXON	+	chr1_12206740_12209228	TNFRSF1B	0.760073	0.220565	0.236039	0.242854	0.0499313	0	0	2.08783	0
chr1	12230067	12230120	ENSG00000048707.13	EXON	+	chr1_12230067_12230120	VPS13D	0.548929	1.06195	0	4.31367	0.292993	0.589972	14.9047	36.761	0
chr1	12234191	12234363	ENSG00000048707.13	EXON	+	chr1_12234191_12234363	VPS13D	1.43775	3.10869	1.36573	4.84213	6.13923	0.181794	7.91511	11.3275	0
chr1	12242513	12242590	ENSG00000048707.13	EXON	+	chr1_12242513_12242590	VPS13D	1.1335	4.02026	4.19475	9.96785	0.605012	0	0	20.5181	0
chr1	12244246	12244436	ENSG00000048707.13	EXON	+	chr1_12244246_12244436	VPS13D	0.842173	1.18492	1.0818	5.19991	0.163459	0	0	8.31524	0
chr1	12244537	12244617	ENSG00000048707.13	EXON	+	chr1_12244537_12244617	VPS13D	0	5.45247	0	1.53097	0	0	0	0	0
chr1	12249223	12249339	ENSG00000048707.13	EXON	+	chr1_12249223_12249339	VPS13D	0.877814	9.21886	8.1002	2.74518	1.47254	0	0	6.80989	0
chr1	12253722	12253826	ENSG00000048707.13	EXON	+	chr1_12253722_12253826	VPS13D	0	10.012	0	3.69002	0	0	0	6.54519	0
chr1	12256333	12256503	ENSG00000048707.13	EXON	+	chr1_12256333_12256503	VPS13D	0.171137	3.97296	0	1.29682	0.18269	0	0	4.00411	0
chr1	12256987	12257087	ENSG00000048707.13	EXON	+	chr1_12256987_12257087	VPS13D	0.872798	3.23631	0	1.14312	0.621146	0	0	9.74167	0
chr1	12257935	12258103	ENSG00000048707.13	EXON	+	chr1_12257935_12258103	VPS13D	2.42444	6.11414	0	1.36086	1.10919	0	0	5.79861	0
chr1	12260693	12260794	ENSG00000048707.13	EXON	+	chr1_12260693_12260794	VPS13D	3.60065	0.417947	0	1.85939	4.45872	0	0	0	0
chr1	12260948	12261149	ENSG00000048707.13	EXON	+	chr1_12260948_12261149	VPS13D	10.5662	3.71024	0	5.11845	3.63107	4.8225	0	0	0
chr1	12261901	12262080	ENSG00000048707.13	EXON	+	chr1_12261901_12262080	VPS13D	10.1583	11.9485	1.14828	11.267	13.7936	20.6128	0	4.41311	0
chr1	12266881	12267011	ENSG00000048707.13	EXON	+	chr1_12266881_12267011	VPS13D	16.5608	14.2874	2.03284	14.0692	21.1428	17.3179	0	12.153	0
chr1	12267845	12267920	ENSG00000048707.13	EXON	+	chr1_12267845_12267920	VPS13D	28.7053	25.7028	1.56604	16.2214	24.0176	6.67061	0	10.5326	0
chr1	12268706	12268876	ENSG00000048707.13	EXON	+	chr1_12268706_12268876	VPS13D	23.5313	23.6722	0	13.6406	6.75953	0.919662	0	7.36202	0
chr1	12270994	12271124	ENSG00000048707.13	EXON	+	chr1_12270994_12271124	VPS13D	29.2052	25.4359	1.35523	18.8427	5.25585	0	0	0	0
chr1	12273003	12273135	ENSG00000048707.13	EXON	+	chr1_12273003_12273135	VPS13D	33.2809	30.2737	2.44694	13.9797	3.05867	0.236883	0	11.9689	0
chr1	12275825	12278038	ENSG00000048707.13	EXON	+	chr1_12275825_12278038	VPS13D	7.32261	8.323	5.13492	9.47866	5.1996	0.226071	2.64121	12.4935	0
chr1	12279499	12279650	ENSG00000048707.13	EXON	+	chr1_12279499_12279650	VPS13D	28.9969	20.4075	0	18.6555	3.49651	9.73258	4.50794	10.4629	0
chr1	12282705	12283736	ENSG00000048707.13	EXON	+	chr1_12282705_12283736	VPS13D	6.77244	6.38718	8.43018	6.60498	1.67185	9.82637	4.16668	7.26256	0
chr1	12288223	12288313	ENSG00000048707.13	EXON	+	chr1_12288223_12288313	VPS13D	0	2.34515	0	13.0642	4.48605	0	0	0	0
chr1	12290998	12291124	ENSG00000048707.13	EXON	+	chr1_12290998_12291124	VPS13D	11.314	1.67511	15.6138	11.3405	13.0638	0	0	0	0
chr1	12293524	12293704	ENSG00000048707.13	EXON	+	chr1_12293524_12293704	VPS13D	1.1314	3.04869	16.8023	9.93427	15.2698	0	0	2.31767	0
chr1	12299202	12299384	ENSG00000048707.13	EXON	+	chr1_12299202_12299384	VPS13D	3.03721	2.62863	0	5.6528	4.09547	0	0	9.16881	0
chr1	12304506	12304728	ENSG00000048707.13	EXON	+	chr1_12304506_12304728	VPS13D	1.11393	1.14088	0.132267	2.28036	0.629539	0	3.87014	8.77628	0
chr1	12308431	12308641	ENSG00000048707.13	EXON	+	chr1_12308431_12308641	VPS13D	5.4723	2.27815	0	3.42159	0.295784	0	0	7.52331	0
chr1	12311454	12311625	ENSG00000048707.13	EXON	+	chr1_12311454_12311625	VPS13D	8.2516	2.96229	0	6.44617	9.98918	0	0	7.59433	0
chr1	12311813	12311925	ENSG00000048707.13	EXON	+	chr1_12311813_12311925	VPS13D	6.36415	1.8845	0	5.03032	9.4281	0	0	34.7847	0
chr1	12314115	12314327	ENSG00000048707.13	EXON	+	chr1_12314115_12314327	VPS13D	10.2238	2.19028	0	3.58188	2.2707	0	6.12562	18.3805	0
chr1	12318072	12318337	ENSG00000048707.13	EXON	+	chr1_12318072_12318337	VPS13D	6.69694	1.11505	0	1.84871	0.175796	0	0	0	0
chr1	12319497	12319630	ENSG00000048707.13	EXON	+	chr1_12319497_12319630	VPS13D	1.96872	4.23185	0.441552	10.7436	0.116757	3.05632	0	11.9074	0
chr1	12321809	12321964	ENSG00000048707.13	EXON	+	chr1_12321809_12321964	VPS13D	7.69564	2.2695	0.37888	8.16515	0	0	0	11.0861	0
chr1	12322536	12322746	ENSG00000048707.13	EXON	+	chr1_12322536_12322746	VPS13D	9.48994	2.01013	3.21597	8.00963	0.591567	0	1.98658	16.3651	0
chr1	12323706	12323780	ENSG00000048707.13	EXON	+	chr1_12323706_12323780	VPS13D	20.0508	3.2325	5.15841	3.08952	0.419693	0	0	0	0
chr1	12327648	12327854	ENSG00000048707.13	EXON	+	chr1_12327648_12327854	VPS13D	10.7334	5.73765	0	3.64657	2.41222	0	0	11.5317	0
chr1	12329829	12329918	ENSG00000048707.13	EXON	+	chr1_12329829_12329918	VPS13D	3.26891	14.229	0	5.96331	1.39583	0	0	15.2966	0
chr1	12333226	12333366	ENSG00000048707.13	EXON	+	chr1_12333226_12333366	VPS13D	3.32494	7.8395	0	4.95741	0.221838	0	0	5.64248	0
chr1	12335705	12335827	ENSG00000048707.13	EXON	+	chr1_12335705_12335827	VPS13D	5.96173	2.3067	12.9968	2.6771	2.92753	0	3.41952	12.95	0
chr1	12338231	12338305	ENSG00000048707.13	EXON	+	chr1_12338231_12338305	VPS13D	7.86304	3.2325	30.9504	0.662039	3.56739	0	0	13.1644	0
chr1	12341780	12341885	ENSG00000048707.13	EXON	+	chr1_12341780_12341885	VPS13D	7.7582	4.02026	16.2197	15.0083	10.3524	44.0737	0	3.97315	0
chr1	12342899	12343051	ENSG00000048707.13	EXON	+	chr1_12342899_12343051	VPS13D	5.16788	6.2023	2.51133	4.08258	8.58162	63.3598	0	11.3049	0
chr1	12345374	12345509	ENSG00000048707.13	EXON	+	chr1_12345374_12345509	VPS13D	2.58607	9.3806	0.435011	6.29019	8.39697	16.6765	5.04222	12.3609	0
chr1	12346605	12346652	ENSG00000048707.13	EXON	+	chr1_12346605_12346652	VPS13D	5.26155	15.8672	0	10.7711	12.5551	0	0	0	0
chr1	12348823	12348973	ENSG00000048707.13	EXON	+	chr1_12348823_12348973	VPS13D	13.6738	12.1948	0	10.8324	8.90309	0	0	5.26632	0
chr1	12349164	12349374	ENSG00000048707.13	EXON	+	chr1_12349164_12349374	VPS13D	12.2607	13.6689	2.2372	10.1092	8.35589	0	0	3.76165	0
chr1	12353974	12354221	ENSG00000048707.13	EXON	+	chr1_12353974_12354221	VPS13D	8.7162	9.51352	0	7.27261	1.44599	0	0	3.19817	0
chr1	12355899	12356090	ENSG00000048707.13	EXON	+	chr1_12355899_12356090	VPS13D	11.6525	6.85127	1.38361	9.19114	0.731716	0	0	10.6916	0
chr1	12356398	12356524	ENSG00000048707.13	EXON	+	chr1_12356398_12356524	VPS13D	24.0135	11.5024	0.233042	12.0533	3.08108	8.68569	0	0	0
chr1	12358459	12358601	ENSG00000048707.13	EXON	+	chr1_12358459_12358601	VPS13D	20.1809	6.24272	0	10.2352	2.07778	16.9555	0	5.57637	0
chr1	12362720	12362850	ENSG00000048707.13	EXON	+	chr1_12362720_12362850	VPS13D	8.61608	5.7366	0	15.5138	1.55286	40.4085	3.20908	26.436	0
chr1	12363072	12363247	ENSG00000048707.13	EXON	+	chr1_12363072_12363247	VPS13D	3.90681	13.5081	0	20.2029	5.85652	55.9259	4.52483	7.77942	0
chr1	12368468	12368591	ENSG00000048707.13	EXON	+	chr1_12368468_12368591	VPS13D	2.12877	19.7908	0	23.3669	7.1962	7.88068	0	6.98512	0
chr1	12369467	12369702	ENSG00000048707.13	EXON	+	chr1_12369467_12369702	VPS13D	5.75675	15.0289	0	20.743	6.87225	0.399172	0	1.77524	0
chr1	12373750	12373858	ENSG00000048707.13	EXON	+	chr1_12373750_12373858	VPS13D	2.69382	4.82059	0	3.32654	3.45081	0.289523	0	6.30277	0
chr1	12378428	12378591	ENSG00000048707.13	EXON	+	chr1_12378428_12378591	VPS13D	2.85578	2.76238	0	4.2579	0.85741	0	4.17607	31.8682	0
chr1	12379488	12379596	ENSG00000048707.13	EXON	+	chr1_12379488_12379596	VPS13D	4.4448	4.6903	0	2.3437	0.287567	12.739	0	0	0
chr1	12382976	12383155	ENSG00000048707.13	EXON	+	chr1_12382976_12383155	VPS13D	4.71343	6.13145	0	4.19661	0	24.8052	5.44227	8.82623	0
chr1	12385260	12385373	ENSG00000048707.13	EXON	+	chr1_12385260_12385373	VPS13D	2.83209	6.10154	0	6.3587	2.33617	12.7288	0	8.62095	0
chr1	12386185	12386334	ENSG00000048707.13	EXON	+	chr1_12386185_12386334	VPS13D	5.76007	6.04388	0	6.57596	5.21095	5.03654	0	5.76624	0
chr1	12400181	12400330	ENSG00000048707.13	EXON	+	chr1_12400181_12400330	VPS13D	15.6205	11.9933	0.197069	15.7823	7.0869	8.18437	0	5.76624	0
chr1	12401608	12401704	ENSG00000048707.13	EXON	+	chr1_12401608_12401704	VPS13D	15.3043	15.2435	11.0112	22.7093	9.86716	9.7714	0	21.2719	0
chr1	12403825	12403973	ENSG00000048707.13	EXON	+	chr1_12403825_12403973	VPS13D	6.19215	7.41574	9.72161	13.5718	9.65294	1.47892	0	10.675	0
chr1	12415087	12415221	ENSG00000048707.13	EXON	+	chr1_12415087_12415221	VPS13D	3.36526	3.99025	0	7.79955	7.76432	0	0	12.8234	0
chr1	12416660	12416827	ENSG00000048707.13	EXON	+	chr1_12416660_12416827	VPS13D	4.7037	4.2971	1.40662	6.84504	5.67214	0	2.49809	5.83334	0
chr1	12455998	12456130	ENSG00000048707.13	EXON	+	chr1_12455998_12456130	VPS13D	2.64484	5.22329	14.2367	5.93829	8.35253	5.68518	3.16046	5.99882	0
chr1	12460201	12460396	ENSG00000048707.13	EXON	+	chr1_12460201_12460396	VPS13D	4.1029	6.99937	6.32439	6.28089	6.29109	2.40527	4.406	19.9789	0
chr1	12464940	12465249	ENSG00000048707.13	EXON	+	chr1_12464940_12465249	VPS13D	0.0941529	0.0455369	0.0950267	14.5599	0.0502545	0	0	0	0
chr1	12497500	12497631	ENSG00000048707.13	EXON	+	chr1_12497500_12497631	VPS13D	7.21779	3.54458	4.93123	1.86988	2.01517	1.90953	0	6.03013	0
chr1	12506853	12507093	ENSG00000048707.13	EXON	+	chr1_12506853_12507093	VPS13D	7.57637	2.40378	3.9151	6.53212	2.78221	1.95428	0	3.29145	0
chr1	12507246	12507397	ENSG00000239149.1	EXON	+	chr1_12507246_12507397	SNORA59A	1.6377	1.8637	4.47255	1.18962	0.102839	0	0	0	0
chr1	12508893	12512047	ENSG00000048707.13	EXON	+	chr1_12508893_12512047	VPS13D	2.38908	4.24268	1.56405	3.64507	3.55967	15.6442	0.823482	2.75505	0
chr1	12527724	12527792	ENSG00000229484.1	EXON	+	chr1_12527724_12527792	RP5-888M10.2	0	0	0	0	0	0	0	0	0
chr1	12528052	12528420	ENSG00000229484.1	EXON	+	chr1_12528052_12528420	RP5-888M10.2	0	0	0	0.0443758	0.0421974	0	0	2.64719	0
chr1	12644547	12644714	ENSG00000204518.2	EXON	+	chr1_12644547_12644714	AADACL4	0	0.168514	0	0	0	0	0	0	0
chr1	12651123	12651339	ENSG00000204518.2	EXON	+	chr1_12651123_12651339	AADACL4	0	0	0	0	0.0718918	0	0	0	0
chr1	12661791	12661854	ENSG00000204518.2	EXON	+	chr1_12661791_12661854	AADACL4	0.461798	0	0	0	0	0	0	0	0
chr1	12665961	12667086	ENSG00000204518.2	EXON	+	chr1_12665961_12667086	AADACL4	0.103443	0.0875523	0	0.188706	0.0828194	0	0	2.59778	0
chr1	12692909	12693020	ENSG00000226166.2	EXON	+	chr1_12692909_12693020	RP11-474O21.2	0	0.380295	0.264534	0	0.279795	0	0	0	0
chr1	12716143	12716344	ENSG00000188984.11	EXON	+	chr1_12716143_12716344	AADACL3	0	0	0	0.0406227	0.0772569	0	0	0	0
chr1	12719475	12719691	ENSG00000188984.11	EXON	+	chr1_12719475_12719691	AADACL3	0	0	0	0	0	0	0	0	0
chr1	12720883	12720946	ENSG00000188984.11	EXON	+	chr1_12720883_12720946	AADACL3	0.692697	0	0	0.518422	9.11999	0	0	0	0
chr1	12725222	12728400	ENSG00000188984.11	EXON	+	chr1_12725222_12728400	AADACL3	0.27006	0.646429	0.646767	1.15874	0.0635218	0	0	1.0814	0
chr1	12746215	12746541	ENSG00000157330.9	EXON	+	chr1_12746215_12746541	C1orf158	28.3793	26.8901	35.1278	13.0492	29.4377	53.425	0	26.8942	0
chr1	12755700	12755813	ENSG00000157330.9	EXON	+	chr1_12755700_12755813	C1orf158	33.7276	36.6092	20.2684	12.8619	20.8881	23.2438	0	8.62095	0
chr1	12759310	12759487	ENSG00000157330.9	EXON	+	chr1_12759310_12759487	C1orf158	32.7094	34.581	22.0639	17.7142	11.6684	33.2117	19.4163	44.0214	0
chr1	12760770	12763699	ENSG00000157330.9	EXON	+	chr1_12760770_12763699	C1orf158	3.78937	3.70868	4.76188	2.11028	2.49179	8.48701	0.540693	3.99033	0
chr1	12774841	12775154	ENSG00000116726.4	EXON	+	chr1_12774841_12775154	PRAMEF12	2.74202	0.0899099	0	0	0.0992245	0	0	0	0
chr1	12775543	12776118	ENSG00000116726.4	EXON	+	chr1_12775543_12776118	PRAMEF12	0	0.0244711	0	0	0.108025	0	0	0	0
chr1	12777011	12777906	ENSG00000116726.4	EXON	+	chr1_12777011_12777906	PRAMEF12	0	0	0.0328081	0	0.0694017	0	0	0	0
chr1	12791397	12791474	ENSG00000116721.9	EXON	+	chr1_12791397_12791474	PRAMEF1	0	0.913695	0.381341	0.106041	0.201671	0	0	0	0
chr1	12793203	12793514	ENSG00000116721.9	EXON	+	chr1_12793203_12793514	PRAMEF1	0	0.045244	0	0.105018	0.0499313	0	0	0	0
chr1	12793915	12794493	ENSG00000116721.9	EXON	+	chr1_12793915_12794493	PRAMEF1	0	0.365162	0	0	0.0268662	0	0	0	0
chr1	12795438	12796628	ENSG00000116721.9	EXON	+	chr1_12795438_12796628	PRAMEF1	0.696771	0.16554	0	0.144091	0.0521971	5.36031	0	1.33083	0
chr1	12857086	12857147	ENSG00000120952.4	EXON	+	chr1_12857086_12857147	PRAMEF2	0	0.23067	0	0	0.254568	0	0	0	0
chr1	12858985	12859296	ENSG00000120952.4	EXON	+	chr1_12858985_12859296	PRAMEF2	0.654832	0	0.0944156	0.131273	0	0	0	0	0
chr1	12859693	12860271	ENSG00000120952.4	EXON	+	chr1_12859693_12860271	PRAMEF2	0	0.146065	0	0	0.0268662	0	0	0	0
chr1	12861221	12861909	ENSG00000120952.4	EXON	+	chr1_12861221_12861909	PRAMEF2	0.12686	0.265875	0	0.0712077	0.0677121	0.499932	0	1.15094	0
chr1	12916610	12916707	ENSG00000204510.5	EXON	+	chr1_12916610_12916707	PRAMEF7	0	0	0	0	0.160089	0	0	0	0
chr1	12917625	12917979	ENSG00000204510.5	EXON	+	chr1_12917625_12917979	PRAMEF7	0	0	0	0	0.0438662	0	0	0	0
chr1	12918362	12918937	ENSG00000204510.5	EXON	+	chr1_12918362_12918937	PRAMEF7	0	0.0489423	0	0	0.0270063	0	0	0	0
chr1	12919852	12920482	ENSG00000204510.5	EXON	+	chr1_12919852_12920482	PRAMEF7	0	0.0223348	0	0	0.123243	0	0	2.16095	0
chr1	12922554	12922660	ENSG00000207434.1	EXON	+	chr1_12922554_12922660	RNU6-1072P	0	0	0	0.0770297	0	0.589972	0	0	0
chr1	12926162	12926741	ENSG00000234064.1	EXON	+	chr1_12926162_12926741	PRAMEF29P	0.0753711	0.0486041	0	0	0.0536395	0	0	0	0
chr1	12927695	12928253	ENSG00000234064.1	EXON	+	chr1_12927695_12928253	PRAMEF29P	1.61629	0.0504333	0	0	0.111316	1.34488	0	0	0
chr1	13029339	13029650	ENSG00000274178.2	EXON	+	chr1_13029339_13029650	PRAMEF28P	0.0467737	0	0	0.0262545	0.0998626	0	0	0	0
chr1	13030047	13030625	ENSG00000274178.2	EXON	+	chr1_13030047_13030625	PRAMEF28P	0	0.146065	0.0508015	0	0	0	0	0	0
chr1	13031572	13032130	ENSG00000274178.2	EXON	+	chr1_13031572_13032130	PRAMEF28P	0.234623	0.07565	0	0	0.0556582	0.672441	0	0	0
chr1	13060869	13060930	ENSG00000277058.2	EXON	+	chr1_13060869_13060930	HNRNPCL3	0.238469	0	0	0	0.254568	0	0	0	0
chr1	13061144	13062229	ENSG00000277058.2	EXON	+	chr1_13061144_13062229	HNRNPCL3	0.0402211	0.0259371	0.0541258	0.0376274	0.100185	0	0	0.791862	0
chr1	13068677	13068754	ENSG00000229571.7	EXON	+	chr1_13068677_13068754	PRAMEF25	0	0	0	0	0	0	0	0	0
chr1	13070853	13070907	ENSG00000229571.7	EXON	+	chr1_13070853_13070907	PRAMEF25	0	0	0	0	0	0	0	0	0
chr1	13073678	13073986	ENSG00000229571.7	EXON	+	chr1_13073678_13073986	PRAMEF25	0	0.0913695	0	0.0530205	0.151253	0	0	0	0
chr1	13074659	13075240	ENSG00000229571.7	EXON	+	chr1_13074659_13075240	PRAMEF25	0	0	0	0	0.0801823	0	0	0	0
chr1	13076991	13077884	ENSG00000229571.7	EXON	+	chr1_13076991_13077884	PRAMEF25	0	0.0472707	0.0328816	0	0	0	0	0.934336	0
chr1	13128818	13129104	ENSG00000229978.1	EXON	+	chr1_13128818_13129104	PRAMEF36P	0	0.0491989	0	0	0.0542959	0	0	0	0
chr1	13129501	13130076	ENSG00000229978.1	EXON	+	chr1_13129501_13130076	PRAMEF36P	0	0.122356	0.0510665	0	0.0540127	0	0	0	0
chr1	13131027	13131615	ENSG00000229978.1	EXON	+	chr1_13131027_13131615	PRAMEF36P	0	0	0	0	0.0792277	0.106355	0	0	0
chr1	13172455	13172532	ENSG00000204505.4	EXON	+	chr1_13172455_13172532	PRAMEF9	0	0	0.381341	0	0.201671	0	0	0	0
chr1	13175265	13175573	ENSG00000204505.4	EXON	+	chr1_13175265_13175573	PRAMEF9	0.141688	0.0456847	0.19067	0	0.0504177	0	0	0	0
chr1	13176241	13176822	ENSG00000204505.4	EXON	+	chr1_13176241_13176822	PRAMEF9	0.0250372	0.0726552	0	0	0.0267274	0	0	0	0
chr1	13178571	13179464	ENSG00000204505.4	EXON	+	chr1_13178571_13179464	PRAMEF9	0	0.0472707	0.0328816	0	0.0695572	0	0	0	0
chr1	13245863	13246149	ENSG00000250894.1	EXON	+	chr1_13245863_13246149	PRAMEF31P	0.101725	0	4.31208	0	0	0	0	0	0
chr1	13246546	13247121	ENSG00000250894.1	EXON	+	chr1_13246546_13247121	PRAMEF31P	0	0.171298	0	0	0.081019	0	0	0	0
chr1	13248145	13248652	ENSG00000250894.1	EXON	+	chr1_13248145_13248652	PRAMEF31P	0.0286916	0	0	0	0.0918854	0	0	0	0
chr1	13254212	13254275	ENSG00000270601.4	EXON	+	chr1_13254212_13254275	PRAMEF5	0	0	0	0	0.246486	0	0	0	0
chr1	13259247	13259555	ENSG00000270601.4	EXON	+	chr1_13259247_13259555	PRAMEF5	0	0	0	0	0	0	0	0	0
chr1	13260222	13260803	ENSG00000270601.4	EXON	+	chr1_13260222_13260803	PRAMEF5	0.0500745	0.0968737	0	0	0.0534549	0	0	0	0
chr1	13262550	13263314	ENSG00000270601.4	EXON	+	chr1_13262550_13263314	PRAMEF5	0	0.0368348	0.0384336	0	0.243905	0	0	0.546048	0
chr1	13303539	13303586	ENSG00000237700.2	EXON	+	chr1_13303539_13303586	PRAMEF33	0	0	0	0	0	0	0	0	0
chr1	13305930	13306241	ENSG00000237700.2	EXON	+	chr1_13305930_13306241	PRAMEF33	0	0.0904881	0.0944156	0	0.0499313	0	0	0	0
chr1	13306638	13307216	ENSG00000237700.2	EXON	+	chr1_13306638_13307216	PRAMEF33	0	0.0730323	0	0.0141266	0.107465	0	0	0	0
chr1	13308329	13308907	ENSG00000237700.2	EXON	+	chr1_13308329_13308907	PRAMEF33	0	0.0486882	0.0508015	0	0.107465	0	0	0	0
chr1	13315581	13315658	ENSG00000204501.7	EXON	+	chr1_13315581_13315658	PRAMEF15	0.188917	0.730956	0	0	0.201671	0	0	0	0
chr1	13318392	13318700	ENSG00000204501.7	EXON	+	chr1_13318392_13318700	PRAMEF15	0	0.0913695	0.0953352	0	0.100835	0	0	0	0
chr1	13319372	13319953	ENSG00000204501.7	EXON	+	chr1_13319372_13319953	PRAMEF15	0	0.0726552	0.0505391	0	0.0534549	0	0	0	0
chr1	13321703	13322598	ENSG00000204501.7	EXON	+	chr1_13321703_13322598	PRAMEF15	0.0162532	0.047165	0	0	0.104103	0	0	0	0
chr1	13324039	13324162	ENSG00000228229.2	EXON	+	chr1_13324039_13324162	RP11-219C24.10	0	0.114398	0	0	0	0	0	0	0
chr1	13324259	13324518	ENSG00000228229.2	EXON	+	chr1_13324259_13324518	RP11-219C24.10	0.393152	1.14088	0	0.504411	0.0599561	0.603639	0	0	0
chr1	13389632	13389944	ENSG00000204479.4	EXON	+	chr1_13389632_13389944	PRAMEF17	0.60611	0.045099	0.376452	0.0523407	0.0995426	0	0	0	0
chr1	13390341	13390919	ENSG00000204479.4	EXON	+	chr1_13390341_13390919	PRAMEF17	0	0.0730323	0	0	0.0268662	0	0	0	0
chr1	13391944	13392629	ENSG00000204479.4	EXON	+	chr1_13391944_13392629	PRAMEF17	0	0.0205415	0.0857321	0	0.136017	0	0	0	0
chr1	13410450	13410544	ENSG00000204478.9	EXON	+	chr1_13410450_13410544	PRAMEF20	0	0.14969	0	0	0	0	0	0	0
chr1	13416351	13416641	ENSG00000204478.9	EXON	+	chr1_13416351_13416641	PRAMEF20	0	0.0485203	0	0	0.107094	0	0	0	0
chr1	13418122	13418700	ENSG00000204478.9	EXON	+	chr1_13418122_13418700	PRAMEF20	0.427842	2.04491	0	0	0.188063	0	0	0	0
chr1	13420697	13421328	ENSG00000204478.9	EXON	+	chr1_13420697_13421328	PRAMEF20	0	0.445987	0.0465345	0	0.0246096	0	0	0	0
chr1	13513220	13513341	ENSG00000259961.1	EXON	+	chr1_13513220_13513341	RP4-597A16.2	0.12022	0.116288	0	0	0	0	0	0	0
chr1	13514291	13514544	ENSG00000259961.1	EXON	+	chr1_13514291_13514544	RP4-597A16.2	0	0	0	0.38728	0.061378	0	0	0	0
chr1	13516170	13516270	ENSG00000259961.1	EXON	+	chr1_13516170_13516270	RP4-597A16.2	0	0	0	0.816515	0	0	0	0	0
chr1	13555001	13555289	ENSG00000215909.3	EXON	+	chr1_13555001_13555289	BRWD1P1	0	0.0488573	0	0	0.0539189	0	0	0	0
chr1	13555613	13555694	ENSG00000215909.3	EXON	+	chr1_13555613_13555694	BRWD1P1	0	0.173715	0	0	0.191712	0	0	0	0
chr1	13583465	13584188	ENSG00000162493.16	EXON	+	chr1_13583465_13584188	PDPN	0	0.116771	0	0.0451737	0.0644342	0	0	1.15403	0
chr1	13584267	13584341	ENSG00000162493.16	EXON	+	chr1_13584267_13584341	PDPN	0	0	0	0	0	0	0	0	0
chr1	13585461	13585639	ENSG00000162493.16	EXON	+	chr1_13585461_13585639	PDPN	0.0817226	0.1581	0.164962	0.412845	0	0	0	0	0
chr1	13595827	13595984	ENSG00000162493.16	EXON	+	chr1_13595827_13595984	PDPN	0.185307	0	0	0	0	0	0	0	0
chr1	13607173	13607306	ENSG00000162493.16	EXON	+	chr1_13607173_13607306	PDPN	0.984358	0.423185	0	0.245569	0	0	0	0	0
chr1	13610387	13610516	ENSG00000162493.16	EXON	+	chr1_13610387_13610516	PDPN	0.112765	0.218153	0	0.189887	0	0	0	5.27674	0
chr1	13613687	13613725	ENSG00000162493.16	EXON	+	chr1_13613687_13613725	PDPN	0.382806	0.370287	0	1.07436	0	0	0	35.8263	0
chr1	13614300	13614514	ENSG00000162493.16	EXON	+	chr1_13614300_13614514	PDPN	0.679749	0.197256	0	0.22893	0	0	0	6.36168	0
chr1	13615905	13617957	ENSG00000162493.16	EXON	+	chr1_13615905_13617957	PDPN	1.02082	0.795431	0.0143096	0.143248	0.0378378	0	0	1.99035	0
chr1	13700240	13700300	ENSG00000116731.22	EXON	+	chr1_13700240_13700300	PRDM2	0	0.46903	0	0.136086	0	0	0	0	0
chr1	13704855	13705645	ENSG00000116731.22	EXON	+	chr1_13704855_13705645	PRDM2	0.0368269	1.1043	4.72042	1.57102	0.0196565	0	0	0	0
chr1	13715541	13715614	ENSG00000116731.22	EXON	+	chr1_13715541_13715614	PRDM2	0	3.46954	0.804472	0.894811	0	0	0	0	0
chr1	13731000	13731117	ENSG00000116731.22	EXON	+	chr1_13731000_13731117	PRDM2	0.870311	6.0132	0.250968	3.14044	1.59268	0	24.9786	67.5169	0
chr1	13732779	13732882	ENSG00000116731.22	EXON	+	chr1_13732779_13732882	PRDM2	0.564918	11.6119	0.28508	2.93311	0.301527	0.303578	37.8317	84.3633	0
chr1	13742005	13742157	ENSG00000116731.22	EXON	+	chr1_13742005_13742157	PRDM2	1.05272	16.1075	8.88624	7.52054	1.32811	0	16.4677	62.3643	6.40899
chr1	13749361	13749487	ENSG00000116731.22	EXON	+	chr1_13749361_13749487	PRDM2	7.61966	10.944	10.4869	7.58193	0.862702	0	10.3066	37.8166	0
chr1	13769118	13769173	ENSG00000116731.22	EXON	+	chr1_13769118_13769173	PRDM2	2.38036	3.32585	0	7.42287	0.564678	0	0	22.7553	0
chr1	13773078	13773188	ENSG00000116731.22	EXON	+	chr1_13773078_13773188	PRDM2	20.4975	8.31462	5.07183	14.6973	2.39988	0	26.5479	50.2694	11.8057
chr1	13778418	13782831	ENSG00000116731.22	EXON	+	chr1_13778418_13782831	PRDM2	14.4411	16.0542	8.35052	9.78782	9.35659	16.2259	18.0471	35.0849	6.81851
chr1	13786515	13788079	ENSG00000116731.22	EXON	+	chr1_13786515_13788079	PRDM2	4.15751	3.25682	1.37053	3.14285	3.46515	3.05887	0	0.87046	0
chr1	13816427	13816570	ENSG00000116731.22	EXON	+	chr1_13816427_13816570	PRDM2	0.610348	0.491989	0	0.228396	0.108592	0	0	0	0
chr1	13823159	13825079	ENSG00000116731.22	EXON	+	chr1_13823159_13825079	PRDM2	0.515193	0.828131	0.0305867	1.28856	0.0242635	0	0	0.217282	0
chr1	13892792	13893756	ENSG00000189337.16	EXON	+	chr1_13892792_13893756	KAZN	0	0.0291927	0	0.0254102	0.0322171	0	0	0	0
chr1	14180435	14180592	ENSG00000189337.16	EXON	+	chr1_14180435_14180592	KAZN	0	0	0	0.0520073	0.197817	0	0	0	0
chr1	14304590	14304663	ENSG00000189337.16	EXON	+	chr1_14304590_14304663	KAZN	0	0	0	0	0	0	0	0	0
chr1	14598704	14599223	ENSG00000189337.16	EXON	+	chr1_14598704_14599223	KAZN	1.06507	0	0	0	0.0299203	0	0	0	0
chr1	14924130	14924572	ENSG00000189337.16	EXON	+	chr1_14924130_14924572	KAZN	0	0.286511	0.199298	0.0554196	0	2.90047	0	0	0
chr1	14929800	14930044	ENSG00000189337.16	EXON	+	chr1_14929800_14930044	KAZN	0	0.173003	0	0.568884	0.063642	0.512598	0	0	0
chr1	14945919	14946173	ENSG00000189337.16	EXON	+	chr1_14945919_14946173	KAZN	0	0.387781	0	0.192878	0	0	0	1.64244	0
chr1	14960684	14960875	ENSG00000189337.16	EXON	+	chr1_14960684_14960875	KAZN	2.51329	2.79945	32.8991	1.23974	0	0	0	4.13585	0
chr1	15034749	15034885	ENSG00000189337.16	EXON	+	chr1_15034749_15034885	KAZN	5.98979	11.3809	77.9421	3.00189	0	0	0	6.31743	0
chr1	15043989	15044159	ENSG00000189337.16	EXON	+	chr1_15043989_15044159	KAZN	13.2631	22.679	70.1263	5.33136	0	0	0	13.9737	0
chr1	15056091	15056280	ENSG00000189337.16	EXON	+	chr1_15056091_15056280	KAZN	8.38933	19.5057	27.4989	3.97457	0.0821621	0	3.60158	8.35923	0
chr1	15060172	15060302	ENSG00000189337.16	EXON	+	chr1_15060172_15060302	KAZN	0.111897	0.324713	0	0.628089	0	0.240527	6.609	22.4808	0
chr1	15063572	15063622	ENSG00000189337.16	EXON	+	chr1_15063572_15063622	KAZN	18.0378	1.68851	0	0.979818	0	1.25074	8.34362	38.9667	0
chr1	15065630	15068155	ENSG00000189337.16	EXON	+	chr1_15065630_15068155	KAZN	1.44026	0.378939	6.59365	0.501227	0.0737995	2.11759	4.6297	10.4089	1.6175
chr1	15094180	15094385	ENSG00000189337.16	EXON	+	chr1_15094180_15094385	KAZN	0	0.0686385	0	0	0	0	0	0	0
chr1	15094815	15094933	ENSG00000189337.16	EXON	+	chr1_15094815_15094933	KAZN	0	0	0	0	0	0	0	0	0
chr1	15101543	15101774	ENSG00000189337.16	EXON	+	chr1_15101543_15101774	KAZN	0	0.121826	0	0	0	0	0	3.41969	0
chr1	15103359	15103460	ENSG00000189337.16	EXON	+	chr1_15103359_15103460	KAZN	0	0.139316	0.290725	0	0.153749	0	0	0	0
chr1	15104023	15104189	ENSG00000189337.16	EXON	+	chr1_15104023_15104189	KAZN	0	0.0847644	0	0	0	0	0	0	0
chr1	15112427	15112541	ENSG00000189337.16	EXON	+	chr1_15112427_15112541	KAZN	0	0.493716	0	0	0	0	0	0	0
chr1	15114471	15118043	ENSG00000189337.16	EXON	+	chr1_15114471_15118043	KAZN	0.0325792	0.177265	0.041102	0.276591	0.013042	0.901639	0	0.481058	0
chr1	15152532	15152784	ENSG00000171729.13	EXON	+	chr1_15152532_15152784	TMEM51	0	0.111674	0	0	0	0	0	0	0
chr1	15153733	15153954	ENSG00000171729.13	EXON	+	chr1_15153733_15153954	TMEM51	0	0	0	0	0	0	0	0	0
chr1	15210490	15210562	ENSG00000171729.13	EXON	+	chr1_15210490_15210562	TMEM51	0	0	2.44694	0	0.215676	0	0	0	0
chr1	15214895	15215431	ENSG00000171729.13	EXON	+	chr1_15214895_15215431	TMEM51	0.108557	0.236265	0	0.0152335	0.0579427	0	0	6.41172	0
chr1	15219326	15220480	ENSG00000171729.13	EXON	+	chr1_15219326_15220480	TMEM51	0.0126054	0.524306	0.890566	0.325474	0.0403691	0	0	2.23354	0
chr1	15226373	15227243	ENSG00000278480.1	EXON	+	chr1_15226373_15227243	RP5-903E17.2	0	0.0323469	0.0337508	0	0.0892451	0	0	0	0
chr1	15227455	15227549	ENSG00000278480.1	EXON	+	chr1_15227455_15227549	RP5-903E17.2	0	0	0	0	0	0	0	0	0
chr1	15247272	15247395	ENSG00000142621.19	EXON	+	chr1_15247272_15247395	FHAD1	1.18265	14.1853	0	1.1949	0	26.1842	63.3478	132.819	20.3503
chr1	15251771	15251877	ENSG00000142621.19	EXON	+	chr1_15251771_15251877	FHAD1	5.48929	30.2657	0.277012	5.31505	0	80.5311	165.425	208.271	51.1637
chr1	15272323	15272529	ENSG00000142621.19	EXON	+	chr1_15272323_15272529	FHAD1	22.5967	27.3904	0	9.27498	0	64.5102	50.0487	69.0245	19.2195
chr1	15289399	15289666	ENSG00000142621.19	EXON	+	chr1_15289399_15289666	FHAD1	9.53431	14.1236	25.844	6.02448	0.0581597	34.6647	30.5932	70.793	18.2428
chr1	15296684	15296793	ENSG00000142621.19	EXON	+	chr1_15296684_15296793	FHAD1	16.5485	17.1691	13.4694	11.8357	0	62.537	37.4697	55.1761	7.6547
chr1	15301205	15301441	ENSG00000142621.19	EXON	+	chr1_15301205_15301441	FHAD1	21.0803	16.6347	36.4552	7.95756	0.328997	33.9184	74.3009	82.5401	12.374
chr1	15305762	15305819	ENSG00000142621.19	EXON	+	chr1_15305762_15305819	FHAD1	0	0.740574	0	0.286497	0	0	0	0	0
chr1	15308613	15308736	ENSG00000142621.19	EXON	+	chr1_15308613_15308736	FHAD1	27.5558	20.9348	23.3951	7.5677	0.504996	39.1492	63.3605	118.747	13.5669
chr1	15313057	15313187	ENSG00000142621.19	EXON	+	chr1_15313057_15313187	FHAD1	15.218	14.9368	30.7185	5.46437	1.19451	78.4118	39.9579	105.744	0
chr1	15316378	15316467	ENSG00000142621.19	EXON	+	chr1_15316378_15316467	FHAD1	5.88403	16.1262	33.6523	5.04588	1.39583	22.1339	43.7741	150.889	22.9449
chr1	15317824	15317928	ENSG00000142621.19	EXON	+	chr1_15317824_15317928	FHAD1	8.39229	15.6945	26.8222	4.47513	0.298628	23.1507	24.9737	98.7434	13.0904
chr1	15324452	15324559	ENSG00000142621.19	EXON	+	chr1_15324452_15324559	FHAD1	12.6433	6.44368	37.3215	2.74715	0	18.9949	29.6017	103.358	11.6967
chr1	15327059	15327142	ENSG00000142621.19	EXON	+	chr1_15327059_15327142	FHAD1	17.5261	6.4421	61.2029	2.95126	0.187092	21.4735	49.2072	237.936	25.1314
chr1	15328277	15328429	ENSG00000142621.19	EXON	+	chr1_15328277_15328429	FHAD1	22.6813	8.23888	48.8743	4.51232	0	21.8057	22.3914	59.8054	0
chr1	15329346	15330059	ENSG00000142621.19	EXON	+	chr1_15329346_15330059	FHAD1	8.12	4.16404	16.8025	2.46214	0.0653379	16.7087	9.10681	19.9426	1.75532
chr1	15341736	15341893	ENSG00000142621.19	EXON	+	chr1_15341736_15341893	FHAD1	19.6426	22.854	22.8173	7.02099	0.890177	66.1219	65.669	132.345	2.6572
chr1	15345083	15345190	ENSG00000142621.19	EXON	+	chr1_15345083_15345190	FHAD1	19.5768	25.9062	4.93961	7.02051	0.290255	68.966	112.415	206.324	0
chr1	15345416	15345523	ENSG00000142621.19	EXON	+	chr1_15345416_15345523	FHAD1	15.0904	24.3282	6.86057	6.02848	0	53.7701	171.765	258.394	19.4944
chr1	15349042	15349149	ENSG00000142621.19	EXON	+	chr1_15349042_15349149	FHAD1	16.5859	22.4871	12.349	10.6834	0.290255	62.537	216.8	383.9	35.09
chr1	15352877	15352984	ENSG00000142621.19	EXON	+	chr1_15352877_15352984	FHAD1	21.8879	26.1692	6.86057	13.2779	0.435382	38.8664	182.051	287.925	22.2013
chr1	15358110	15358283	ENSG00000142621.19	EXON	+	chr1_15358110_15358283	FHAD1	26.9071	28.7925	11.3719	8.49553	0	36.6908	27.5428	67.5588	2.41145
chr1	15360478	15360703	ENSG00000142621.19	EXON	+	chr1_15360478_15360703	FHAD1	11.508	16.6975	4.82862	4.71764	0	34.1869	82.263	133.649	11.1248
chr1	15362642	15362726	ENSG00000142621.19	EXON	+	chr1_15362642_15362726	FHAD1	10.5636	21.6089	0	3.20774	0.184865	95.6667	10.2282	37.6165	0
chr1	15365827	15365933	ENSG00000142621.19	EXON	+	chr1_15365827_15365933	FHAD1	8.37117	17.3895	0	3.69743	0	74.6314	23.614	110.261	0
chr1	15367463	15367622	ENSG00000142621.19	EXON	+	chr1_15367463_15367622	FHAD1	21.5912	18.6727	0	6.5732	0.585986	17.1092	94.1848	183.824	4.98015
chr1	15369370	15369502	ENSG00000142621.19	EXON	+	chr1_15369370_15369502	FHAD1	30.9667	21.4261	0	11.0724	4.11744	9.94907	41.2545	236.115	15.8023
chr1	15374502	15374631	ENSG00000142621.19	EXON	+	chr1_15374502_15374631	FHAD1	31.7996	21.9244	0	8.9247	1.32415	34.662	100.669	134.72	6.13833
chr1	15375603	15375730	ENSG00000142621.19	EXON	+	chr1_15375603_15375730	FHAD1	25.3134	25.7043	0	5.97921	0.122273	60.3211	30.6763	68.4206	0
chr1	15380701	15380796	ENSG00000142621.19	EXON	+	chr1_15380701_15380796	FHAD1	18.3747	18.6625	0	6.87592	0	36.8639	0	14.3305	0
chr1	15381231	15381451	ENSG00000142621.19	EXON	+	chr1_15381231_15381451	FHAD1	6.01701	7.61108	1.7351	4.82486	0	21.3194	9.28227	19.5266	0
chr1	15382028	15382193	ENSG00000142621.19	EXON	+	chr1_15382028_15382193	FHAD1	18.2494	11.6831	19.7535	8.31361	0.282339	44.9129	16.5018	29.5202	4.79906
chr1	15397297	15398126	ENSG00000142621.19	EXON	+	chr1_15397297_15398126	FHAD1	5.07114	5.44844	21.5708	3.97916	0.149854	21.2354	3.133	16.4516	0
chr1	15409895	15410279	ENSG00000142634.12	EXON	+	chr1_15409895_15410279	EFHD2	6.78085	2.12529	2.5234	1.12696	0.0404392	6.26998	6.51845	20.2911	0
chr1	15425871	15426018	ENSG00000142634.12	EXON	+	chr1_15425871_15426018	EFHD2	23.9475	11.5822	8.18975	7.27643	0.211274	37.0117	41.6755	88.3422	19.8658
chr1	15427150	15427284	ENSG00000142634.12	EXON	+	chr1_15427150_15427284	EFHD2	33.327	18.6912	5.91647	14.3804	0	88.2052	229.91	455.49	147.469
chr1	15428593	15430343	ENSG00000142634.12	EXON	+	chr1_15428593_15430343	EFHD2	9.86677	10.2758	6.59414	5.91624	1.01158	22.8171	35.0074	50.1	27.6531
chr1	15438439	15438504	ENSG00000162438.11	EXON	+	chr1_15438439_15438504	CTRC	0	0	0	0	0	0	0	0	0
chr1	15440300	15440391	ENSG00000162438.11	EXON	+	chr1_15440300_15440391	CTRC	0.479559	0	0	0	0.170644	0	0	0	0
chr1	15440493	15440590	ENSG00000162438.11	EXON	+	chr1_15440493_15440590	CTRC	0	0	0	0	0.160089	0	0	0	0
chr1	15442447	15442572	ENSG00000162438.11	EXON	+	chr1_15442447_15442572	CTRC	0	0	0	0	0.124229	0	0	0	0
chr1	15443419	15443555	ENSG00000162438.11	EXON	+	chr1_15443419_15443555	CTRC	0	0.41385	0	0	0	0	0	0	0
chr1	15444606	15444751	ENSG00000162438.11	EXON	+	chr1_15444606_15444751	CTRC	0	0.0970407	0	0.112623	0	0	0	0	0
chr1	15445597	15445749	ENSG00000162438.11	EXON	+	chr1_15445597_15445749	CTRC	0	0.277715	0	0.483463	0	0	0	0	0
chr1	15446575	15449242	ENSG00000162438.11	EXON	+	chr1_15446575_15449242	CTRC	0.0327258	0.100243	0.363325	0.0551079	0.104805	0	0	0	0
chr1	15456729	15456793	ENSG00000142615.7	EXON	+	chr1_15456729_15456793	CELA2A	0	1.09929	0	0	0	0	0	0	0
chr1	15457086	15457174	ENSG00000142615.7	EXON	+	chr1_15457086_15457174	CELA2A	0	0.159897	0	0	0.176462	0	0	0	0
chr1	15461561	15461658	ENSG00000142615.7	EXON	+	chr1_15461561_15461658	CELA2A	0	0.435182	0	0	0	0	0	0	0
chr1	15462733	15462861	ENSG00000142615.7	EXON	+	chr1_15462733_15462861	CELA2A	1.59104	0.219858	0	0.127581	0	0	0	0	0
chr1	15463386	15463522	ENSG00000142615.7	EXON	+	chr1_15463386_15463522	CELA2A	0.855684	0.41385	0	0	0.114181	0	0	0	0
chr1	15465999	15466144	ENSG00000142615.7	EXON	+	chr1_15465999_15466144	CELA2A	0	0.388163	0	0.168934	0	0	0	0	0
chr1	15467386	15467538	ENSG00000142615.7	EXON	+	chr1_15467386_15467538	CELA2A	0	0.370287	0	0.107436	0	0	0	0	0
chr1	15471990	15472091	ENSG00000142615.7	EXON	+	chr1_15471990_15472091	CELA2A	0	0	0	0.727588	0	0	0	0	0
chr1	15476101	15476165	ENSG00000215704.9	EXON	+	chr1_15476101_15476165	CELA2B	0	0.659573	0	0	0	0	0	0	0
chr1	15476457	15476545	ENSG00000215704.9	EXON	+	chr1_15476457_15476545	CELA2B	0	0.319793	0	0.463929	0	0	0	0	0
chr1	15481098	15481195	ENSG00000215704.9	EXON	+	chr1_15481098_15481195	CELA2B	0	0	0	0.0841768	0.160089	0	0	0	0
chr1	15482265	15482393	ENSG00000215704.9	EXON	+	chr1_15482265_15482393	CELA2B	0.340937	0.439716	0	0.191371	0.121317	0	0	0	0
chr1	15483264	15483400	ENSG00000215704.9	EXON	+	chr1_15483264_15483400	CELA2B	0.320882	0.931162	0	0	0	0	0	0	0
chr1	15485901	15486046	ENSG00000215704.9	EXON	+	chr1_15485901_15486046	CELA2B	0	0.194081	0	0.225246	0.214188	0	0	2.87711	0
chr1	15487285	15487437	ENSG00000215704.9	EXON	+	chr1_15487285_15487437	CELA2B	0	0.0925717	0.193179	0.161154	0	0	0	0	0
chr1	15491295	15491400	ENSG00000215704.9	EXON	+	chr1_15491295_15491400	CELA2B	0	0.134009	0	0.388817	0.147892	0	0	0	0
chr1	15526813	15526958	ENSG00000116138.12	EXON	+	chr1_15526813_15526958	DNAJC16	2.10675	4.46387	1.21503	1.57672	0.214188	0	0	5.92531	0
chr1	15529088	15529272	ENSG00000116138.12	EXON	+	chr1_15529088_15529272	DNAJC16	10.1194	7.41781	0.957497	3.68319	3.03821	2.719	0	5.29439	0
chr1	15534237	15534303	ENSG00000116138.12	EXON	+	chr1_15534237_15534303	DNAJC16	11.2406	9.80699	0.889795	3.09286	44.9389	0	0	14.7601	0
chr1	15536475	15536814	ENSG00000116138.12	EXON	+	chr1_15536475_15536814	DNAJC16	4.80597	8.17689	0.346469	3.54064	13.7422	0.0922374	3.83077	16.3116	0
chr1	15542165	15542304	ENSG00000251866.1	EXON	+	chr1_15542165_15542304	SCARNA21	0.104652	0.101229	0	0	0.223434	0	0	0	0
chr1	15544399	15544583	ENSG00000116138.12	EXON	+	chr1_15544399_15544583	DNAJC16	9.48693	11.2414	0	2.61817	5.90763	0	14.0082	21.466	0
chr1	15546767	15546871	ENSG00000116138.12	EXON	+	chr1_15546767_15546871	DNAJC16	3.35691	17.1827	0	1.02064	0	0	0	0	0
chr1	15548270	15548428	ENSG00000116138.12	EXON	+	chr1_15548270_15548428	DNAJC16	0.184135	6.23394	0.371687	0.620138	0	0	0	6.16561	0
chr1	15559526	15559656	ENSG00000116138.12	EXON	+	chr1_15559526_15559656	DNAJC16	0.671383	7.57664	0	3.14044	0	0	0	0	0
chr1	15562142	15562325	ENSG00000116138.12	EXON	+	chr1_15562142_15562325	DNAJC16	1.11286	3.46006	0	4.32798	0.0848559	0	0	0	0
chr1	15563929	15564111	ENSG00000116138.12	EXON	+	chr1_15563929_15564111	DNAJC16	0.639412	2.01013	0	5.51821	0.7679	0	0	0	0
chr1	15564283	15564359	ENSG00000116138.12	EXON	+	chr1_15564283_15564359	DNAJC16	1.33982	3.88801	0	8.27259	2.65621	0	0	10.394	0
chr1	15565919	15565999	ENSG00000116138.12	EXON	+	chr1_15565919_15565999	DNAJC16	3.81849	4.74893	0	7.55277	2.71751	0	0	26.0738	0
chr1	15566082	15566595	ENSG00000116138.12	EXON	+	chr1_15566082_15566595	DNAJC16	1.07753	4.38858	0.0572383	2.48297	0.877837	0	0	3.25287	0
chr1	15567099	15567269	ENSG00000116138.12	EXON	+	chr1_15567099_15567269	DNAJC16	2.13921	29.2178	0	8.69349	2.37497	0.183932	0	5.73039	0
chr1	15567778	15571733	ENSG00000116138.12	EXON	+	chr1_15567778_15571733	DNAJC16	3.34701	5.03777	7.11251	4.85987	3.12929	4.32462	0.434473	2.19707	0
chr1	15574760	15576092	ENSG00000116138.12	EXON	+	chr1_15574760_15576092	DNAJC16	0.12013	0.665515	0.220445	0.11647	0.291453	3.6386	0	0.511036	0
chr1	15604597	15605043	ENSG00000235084.3	EXON	+	chr1_15604597_15605043	CHCHD2P6	2.83757	6.97235	3.29184	9.02561	11.7683	0.630979	1.92639	11.2246	0
chr1	15617500	15617808	ENSG00000197312.11	EXON	+	chr1_15617500_15617808	DDI2	0.377835	1.00506	0.19067	1.13994	0	0	0	10.2591	0
chr1	15626669	15626798	ENSG00000197312.11	EXON	+	chr1_15626669_15626798	DDI2	0.338294	9.92598	0	3.29138	0.963016	0	5.27674	30.6181	0
chr1	15630325	15630561	ENSG00000197312.11	EXON	+	chr1_15630325_15630561	DDI2	7.33495	10.1954	0	2.31807	1.71078	1.9874	3.53543	16.7362	0
chr1	15633439	15633565	ENSG00000197312.11	EXON	+	chr1_15633439_15633565	DDI2	3.34803	14.0709	0	2.00889	0.739459	4.71509	10.8048	25.0777	0
chr1	15638307	15638434	ENSG00000197312.11	EXON	+	chr1_15638307_15638434	DDI2	0.229081	13.4061	0	1.54302	0	0	5.35984	27.0605	0
chr1	15643522	15643650	ENSG00000197312.11	EXON	+	chr1_15643522_15643650	DDI2	1.47739	15.2801	0	2.16887	1.94108	1.46571	6.17146	20.2911	0
chr1	15649720	15649823	ENSG00000197312.11	EXON	+	chr1_15649720_15649823	DDI2	1.12984	10.9289	0.28508	0.634187	0.301527	0	0	30.6776	0
chr1	15651706	15651895	ENSG00000197312.11	EXON	+	chr1_15651706_15651895	DDI2	0.384831	14.2198	0	0.820835	0.0821621	0	20.6173	50.1554	8.37931
chr1	15656617	15656679	ENSG00000197312.11	EXON	+	chr1_15656617_15656679	DDI2	0	17.7021	4.26241	11.8526	17.0314	0	0	32.9371	0
chr1	15659837	15669044	ENSG00000197312.11,ENSG00000215695.1	EXON	+	chr1_15659837_15669044	DDI2,RSC1A1	4.71616	4.4091	3.74734	3.46844	2.06779	1.00866	1.02649	10.21	0
chr1	15684332	15684618	ENSG00000116786.11	EXON	+	chr1_15684332_15684618	PLEKHM2	0.508623	1.82036	6.36546	1.37038	0.217184	0.655982	0	13.6247	0
chr1	15716237	15716343	ENSG00000116786.11	EXON	+	chr1_15716237_15716343	PLEKHM2	10.9786	13.4072	26.8701	12.0166	13.7707	18.5841	0	64.3318	0
chr1	15716707	15716816	ENSG00000116786.11	EXON	+	chr1_15716707_15716816	PLEKHM2	29.6271	30.4654	32.8653	21.7987	24.9313	63.1107	3.82735	26.8119	0
chr1	15717893	15717992	ENSG00000116786.11	EXON	+	chr1_15717893_15717992	PLEKHM2	38.9379	38.8016	54.2775	24.1656	31.5278	89.0678	4.21395	9.84007	0
chr1	15718538	15718625	ENSG00000116786.11	EXON	+	chr1_15718538_15718625	PLEKHM2	39.4598	37.8459	74.2519	25.5278	26.0596	71.1628	22.3946	69.1286	0
chr1	15719734	15719920	ENSG00000116786.11	EXON	+	chr1_15719734_15719920	PLEKHM2	34.3332	27.9905	54.3062	20.6324	10.6029	63.3775	8.97163	41.5727	0
chr1	15721329	15721388	ENSG00000116786.11	EXON	+	chr1_15721329_15721388	PLEKHM2	31.5588	47.4595	83.1129	22.9731	9.2119	110.765	0	26.7779	0
chr1	15725317	15725545	ENSG00000116786.11	EXON	+	chr1_15725317_15725545	PLEKHM2	10.6548	10.2446	9.65896	4.69138	4.76756	0.274285	12.818	33.9146	0
chr1	15727014	15727832	ENSG00000116786.11	EXON	+	chr1_15727014_15727832	PLEKHM2	2.1162	1.66855	0	0.479129	0.56951	0	2.49645	11.113	0
chr1	15728079	15728148	ENSG00000116786.11	EXON	+	chr1_15728079_15728148	PLEKHM2	22.5578	1.42748	0.425554	4.02341	0	0	0	56.4622	0
chr1	15728267	15728357	ENSG00000116786.11	EXON	+	chr1_15728267_15728357	PLEKHM2	17.9408	1.40709	0	5.80633	0	0.694855	0	8.77719	0
chr1	15728669	15728733	ENSG00000116786.11	EXON	+	chr1_15728669_15728733	PLEKHM2	13.1829	1.97872	0	5.8687	0.48527	1.95428	0	10.6359	0
chr1	15729102	15729190	ENSG00000116786.11	EXON	+	chr1_15729102_15729190	PLEKHM2	6.1162	2.39845	0	6.30944	0	4.26389	0	11.0701	0
chr1	15729797	15729929	ENSG00000116786.11	EXON	+	chr1_15729797_15729929	PLEKHM2	1.43262	1.91876	0	4.57743	0.117641	6.63271	0	6.32092	0
chr1	15730532	15730722	ENSG00000116786.11	EXON	+	chr1_15730532_15730722	PLEKHM2	5.05304	1.0368	0	5.71561	0	5.26627	3.58263	8.31524	0
chr1	15731192	15731257	ENSG00000116786.11	EXON	+	chr1_15731192_15731257	PLEKHM2	20.3653	1.29885	0	9.42133	0	5.29159	0	12.153	0
chr1	15731889	15732048	ENSG00000116786.11	EXON	+	chr1_15731889_15732048	PLEKHM2	18.2976	2.3894	0	5.75155	0.0976644	4.1298	0	7.87134	0
chr1	15732350	15732529	ENSG00000116786.11	EXON	+	chr1_15732350_15732529	PLEKHM2	14.7904	3.14433	0	1.68777	1.04103	6.98737	0	10.8845	0
chr1	15732612	15732728	ENSG00000116786.11	EXON	+	chr1_15732612_15732728	PLEKHM2	4.63987	1.94081	0	1.3374	12.3158	5.93023	7.40664	13.6198	0
chr1	15733797	15734769	ENSG00000116786.11	EXON	+	chr1_15733797_15734769	PLEKHM2	7.79711	8.36726	14.3191	7.77034	16.3434	22.808	3.00669	7.00308	0
chr1	15736405	15736863	ENSG00000162461.7	EXON	+	chr1_15736405_15736863	SLC25A34	0	0.0307225	0	0.0178278	0.0678106	0	0	0	0
chr1	15737929	15737994	ENSG00000162461.7	EXON	+	chr1_15737929_15737994	SLC25A34	0	0	0	0.502471	0	0	0	0	0
chr1	15738093	15738245	ENSG00000162461.7	EXON	+	chr1_15738093_15738245	SLC25A34	0	0	0	0.85949	0.102162	0	0	0	0
chr1	15738594	15738728	ENSG00000162461.7	EXON	+	chr1_15738594_15738728	SLC25A34	0	0.94506	0	1.34055	0	0	0	0	0
chr1	15739224	15741396	ENSG00000162461.7	EXON	+	chr1_15739224_15741396	SLC25A34	0.274591	0.647831	0.486684	2.25933	0.586256	0.0143962	0	1.15243	0
chr1	15742422	15742647	ENSG00000162460.6	EXON	+	chr1_15742422_15742647	TMEM82	0	0.187612	0.130503	0	0.138032	0	0	0	0
chr1	15742835	15742907	ENSG00000162460.6	EXON	+	chr1_15742835_15742907	TMEM82	0	0	0	0	0.215676	0	0	0	0
chr1	15743020	15743194	ENSG00000162460.6	EXON	+	chr1_15743020_15743194	TMEM82	0	0	0	0	0	0	0	0	0
chr1	15744160	15744580	ENSG00000162460.6	EXON	+	chr1_15744160_15744580	TMEM82	0	0.0670043	0	0	0.0369729	0	0	0	0
chr1	15746867	15747054	ENSG00000162460.6	EXON	+	chr1_15746867_15747054	TMEM82	0	0.0752454	0	0	0.0830408	0	0	0	0
chr1	15747546	15747982	ENSG00000162460.6	EXON	+	chr1_15747546_15747982	TMEM82	0	0.0968181	0	0	0.0712323	0	0	0	0
chr1	15756659	15756732	ENSG00000162458.12	EXON	+	chr1_15756659_15756732	FBLIM1	0	0	0	0	0	0	0	11.7695	0
chr1	15758174	15758329	ENSG00000162458.12	EXON	+	chr1_15758174_15758329	FBLIM1	0	0.09078	0	0	0	0	0	11.0861	0
chr1	15758419	15758848	ENSG00000162458.12	EXON	+	chr1_15758419_15758848	FBLIM1	0	0	0	0	0	0	0	0	0
chr1	15764493	15764685	ENSG00000162458.12	EXON	+	chr1_15764493_15764685	FBLIM1	0	0	0	0	0	0	0	4.34564	0
chr1	15764953	15765233	ENSG00000162458.12	EXON	+	chr1_15764953_15765233	FBLIM1	0	0.100506	0	0.0291613	0	0	0	5.95973	0
chr1	15767376	15767563	ENSG00000162458.12	EXON	+	chr1_15767376_15767563	FBLIM1	0	0	0	0	0	0	0	0	0
chr1	15768528	15768630	ENSG00000162458.12	EXON	+	chr1_15768528_15768630	FBLIM1	0	0	0	0.160101	0	0	0	0	0
chr1	15770409	15770578	ENSG00000162458.12	EXON	+	chr1_15770409_15770578	FBLIM1	0	0.249779	0	0.386516	0.0918854	0	0	5.08385	0
chr1	15774618	15775242	ENSG00000162458.12	EXON	+	chr1_15774618_15775242	FBLIM1	0.0699357	0.315693	0	0.248618	0.0497713	0	0	2.75375	0
chr1	15777170	15777287	ENSG00000162458.12	EXON	+	chr1_15777170_15777287	FBLIM1	0.994641	1.44317	0	0.837452	0	0	0	0	0
chr1	15784548	15786594	ENSG00000162458.12	EXON	+	chr1_15784548_15786594	FBLIM1	0.462136	0.845904	0.0430546	0.347199	0.0455385	0	1.42731	5.65586	0
chr1	15792796	15793285	ENSG00000224321.1	EXON	+	chr1_15792796_15793285	RPL12P14	3.59947	3.48176	2.04162	2.33767	1.46077	3.70874	3.98432	10.542	0
chr1	15828232	15828669	ENSG00000178715.8	EXON	+	chr1_15828232_15828669	RP11-169K16.8	2.36341	3.86386	2.55333	1.66293	1.98994	2.719	2.86394	9.0383	0
chr1	15847864	15848150	ENSG00000065526.10	EXON	+	chr1_15847864_15848150	SPEN	0	0.344393	0.718681	0.228396	0.217184	0.10933	0	2.76205	0
chr1	15872816	15873136	ENSG00000065526.10	EXON	+	chr1_15872816_15873136	SPEN	1.091	1.84681	0.825841	1.45442	1.11612	0	2.46859	28.4075	0
chr1	15876202	15876678	ENSG00000065526.10	EXON	+	chr1_15876202_15876678	SPEN	9.74869	4.22718	0.74025	2.74459	1.79428	0	4.09314	8.29777	0
chr1	15909321	15909481	ENSG00000065526.10	EXON	+	chr1_15909321_15909481	SPEN	8.54614	8.70637	2.01872	2.55161	1.45581	0	0	0	0
chr1	15911101	15911301	ENSG00000065526.10	EXON	+	chr1_15911101_15911301	SPEN	15.7104	7.52793	0.734081	3.30689	2.17401	4.53393	0	6.807	0
chr1	15916128	15916279	ENSG00000065526.10	EXON	+	chr1_15916128_15916279	SPEN	22.2535	4.93879	0.972293	4.7585	0	2.48491	0	18.0318	0
chr1	15918926	15919051	ENSG00000065526.10	EXON	+	chr1_15918926_15919051	SPEN	18.6197	5.85349	2.58396	5.29102	0	0	0	0	0
chr1	15919404	15919517	ENSG00000065526.10	EXON	+	chr1_15919404_15919517	SPEN	7.46641	9.33909	20.5283	6.3587	0.412265	0	0	0	0
chr1	15920870	15920983	ENSG00000065526.10	EXON	+	chr1_15920870_15920983	SPEN	11.1996	11.0824	35.5997	10.3329	8.52014	0	0	3.69187	0
chr1	15922249	15922349	ENSG00000065526.10	EXON	+	chr1_15922249_15922349	SPEN	14.2557	7.17616	10.5708	13.3909	16.6156	0	0	8.5917	0
chr1	15928091	15936266	ENSG00000065526.10	EXON	+	chr1_15928091_15936266	SPEN	9.33831	12.4099	11.8997	8.23507	8.08249	6.99573	1.58205	5.50789	0.678032
chr1	15937163	15937645	ENSG00000065526.10	EXON	+	chr1_15937163_15937645	SPEN	17.9268	20.3765	30.8862	12.6712	13.2734	43.2699	0	5.19312	0
chr1	15937812	15938006	ENSG00000065526.10	EXON	+	chr1_15937812_15938006	SPEN	20.6952	19.8008	23.9144	15.1939	1.92107	30.785	0	4.30084	0
chr1	15938718	15938876	ENSG00000065526.10	EXON	+	chr1_15938718_15938876	SPEN	31.5791	28.6761	39.9563	20.9297	4.32443	8.50978	0	4.99967	0
chr1	15939296	15940460	ENSG00000065526.10	EXON	+	chr1_15939296_15940460	SPEN	15.7713	16.6699	28.0767	8.50887	5.04281	11.3362	0	3.58403	0
chr1	15969632	15970194	ENSG00000234607.2	EXON	+	chr1_15969632_15970194	RP11-5P18.1	0	0.225335	0	0.246989	0.110524	0	0	0	0
chr1	15988182	15988441	ENSG00000231353.1	EXON	+	chr1_15988182_15988441	RP11-5P18.3	0	0	0	0	0.0599561	0	0	0	0
chr1	15989871	15989991	ENSG00000224966.4	EXON	+	chr1_15989871_15989991	TBC1D3P6	0	0.117257	0	0	0.388216	0.260571	0	0	0
chr1	15990671	15990765	ENSG00000224966.4	EXON	+	chr1_15990671_15990765	TBC1D3P6	0	0	0	0	0	0	0	0	0
chr1	15991151	15991216	ENSG00000224966.4	EXON	+	chr1_15991151_15991216	TBC1D3P6	0	0.216475	0	0	0.238902	0	0	0	0
chr1	15991678	15991777	ENSG00000224966.4	EXON	+	chr1_15991678_15991777	TBC1D3P6	0	0.14213	0	0	0	0	0	7.99843	0
chr1	15992163	15992310	ENSG00000224966.4	EXON	+	chr1_15992163_15992310	TBC1D3P6	0	0.0957204	0	0	0	0	0	0	0
chr1	15993296	15993476	ENSG00000224966.4	EXON	+	chr1_15993296_15993476	TBC1D3P6	0	0.0781717	0	0	0	0	0	0	0
chr1	15993561	15993741	ENSG00000224966.4	EXON	+	chr1_15993561_15993741	TBC1D3P6	0	0.0781717	0	0	0	0	0	0	0
chr1	15994682	15994751	ENSG00000224966.4	EXON	+	chr1_15994682_15994751	TBC1D3P6	0	0	0	0	0	0	0	0	0
chr1	16004236	16004385	ENSG00000183888.4	EXON	+	chr1_16004236_16004385	C1orf64	0	0	0	0	0	0	0	0	0
chr1	16005919	16008807	ENSG00000183888.4	EXON	+	chr1_16005919_16008807	C1orf64	0	0.0389776	0.0101673	0.0650272	0.0483926	0	0	0.547055	0
chr1	16021871	16021918	ENSG00000186510.11	EXON	+	chr1_16021871_16021918	CLCNKA	0	0.299381	0.62475	0	0.330397	0	0	0	0
chr1	16021991	16022063	ENSG00000186510.11	EXON	+	chr1_16021991_16022063	CLCNKA	0	0.195429	0	0	0	0	0	0	0
chr1	16022613	16022719	ENSG00000186510.11	EXON	+	chr1_16022613_16022719	CLCNKA	0.548929	0.132744	0	0	0.146497	0	0	6.42169	0
chr1	16023800	16023928	ENSG00000186510.11	EXON	+	chr1_16023800_16023928	CLCNKA	0	0	0	0	0	0	0	0	0
chr1	16024763	16024891	ENSG00000186510.11	EXON	+	chr1_16024763_16024891	CLCNKA	0.113646	0.109929	0	0	0.121317	0	0	0	0
chr1	16026108	16026247	ENSG00000186510.11	EXON	+	chr1_16026108_16026247	CLCNKA	2.09304	0.101229	0	0	0	0	0	5.68308	0
chr1	16026536	16026613	ENSG00000186510.11	EXON	+	chr1_16026536_16026613	CLCNKA	2.83376	2.01013	0	0	0	0	0	17.6805	0
chr1	16026697	16026775	ENSG00000186510.11	EXON	+	chr1_16026697_16026775	CLCNKA	2.42444	3.24713	0	0	0	0	0	0	0
chr1	16027310	16027435	ENSG00000186510.11	EXON	+	chr1_16027310_16027435	CLCNKA	2.32746	4.05242	0	0.52257	0.124229	0	0	10.389	0
chr1	16027821	16027905	ENSG00000186510.11	EXON	+	chr1_16027821_16027905	CLCNKA	0.346348	1.00506	0	0.0972042	0	0	0	0	0
chr1	16028018	16028119	ENSG00000186510.11	EXON	+	chr1_16028018_16028119	CLCNKA	2.73649	1.53247	0	0.323372	0	4.64384	0	25.7155	0
chr1	16028761	16028845	ENSG00000186510.11	EXON	+	chr1_16028761_16028845	CLCNKA	0	1.67511	0	0.194408	0	10.7951	0	0	0
chr1	16029126	16029299	ENSG00000186510.11	EXON	+	chr1_16029126_16029299	CLCNKA	0	0.244004	0	0.18879	0	7.41045	0	0	0
chr1	16029731	16029800	ENSG00000186510.11	EXON	+	chr1_16029731_16029800	CLCNKA	0	0	0	0.591678	0.225053	10.4228	0	0	0
chr1	16029965	16030075	ENSG00000186510.11	EXON	+	chr1_16029965_16030075	CLCNKA	0	0	0	0.742287	0	10.5176	0	0	0
chr1	16030461	16030674	ENSG00000186510.11	EXON	+	chr1_16030461_16030674	CLCNKA	21.2394	0.264242	2.4814	1.11169	0.0729044	7.92722	0	3.70867	0
chr1	16031710	16031843	ENSG00000186510.11	EXON	+	chr1_16031710_16031843	CLCNKA	34.1244	2.11592	7.28562	2.39429	0.116757	15.7518	0	0	0
chr1	16032203	16032291	ENSG00000186510.11	EXON	+	chr1_16032203_16032291	CLCNKA	24.1342	5.59638	6.67346	3.52586	0	3.55324	0	0	0
chr1	16032443	16032526	ENSG00000186510.11	EXON	+	chr1_16032443_16032526	CLCNKA	8.58777	4.91634	1.4151	2.95126	0	0.753458	0	0	0
chr1	16033170	16033256	ENSG00000186510.11	EXON	+	chr1_16033170_16033256	CLCNKA	5.58185	3.10869	19.4617	4.36741	0.541697	0	9.18544	15.8302	0
chr1	16033611	16034050	ENSG00000186510.11	EXON	+	chr1_16033611_16034050	CLCNKA	6.72657	2.72443	17.0561	3.79429	1.98087	18.5189	5.41124	21.708	1.95711
chr1	16043736	16043880	ENSG00000184908.17	EXON	+	chr1_16043736_16043880	CLCNKB	0	0	0	0	0	0	0	0	0
chr1	16044486	16044592	ENSG00000184908.17	EXON	+	chr1_16044486_16044592	CLCNKB	0	0	0	0	0.292993	0	0	0	0
chr1	16045558	16045686	ENSG00000184908.17	EXON	+	chr1_16045558_16045686	CLCNKB	0.113646	0	0	0	0	0	0	0	0
chr1	16046535	16046663	ENSG00000184908.17	EXON	+	chr1_16046535_16046663	CLCNKB	0	0	0	0	0	0	0	0	0
chr1	16047905	16048044	ENSG00000184908.17	EXON	+	chr1_16047905_16048044	CLCNKB	0	0	0	0	0	0	0	0	0
chr1	16048343	16048420	ENSG00000184908.17	EXON	+	chr1_16048343_16048420	CLCNKB	0.566752	1.09643	0	0	0	0	0	0	0
chr1	16048504	16048582	ENSG00000184908.17	EXON	+	chr1_16048504_16048582	CLCNKB	1.86495	2.16475	0	0	0	0	0	0	0
chr1	16048789	16049245	ENSG00000184908.17	EXON	+	chr1_16048789_16049245	CLCNKB	0.0957015	0.185143	0	0	0	0	0	0	0
chr1	16049618	16049702	ENSG00000184908.17	EXON	+	chr1_16049618_16049702	CLCNKB	3.29031	1.00506	0	0.291613	0.184865	0	0	0	0
chr1	16049815	16049916	ENSG00000184908.17	EXON	+	chr1_16049815_16049916	CLCNKB	0.144026	0.139316	0	0	0	0	0	4.13051	0
chr1	16050516	16050600	ENSG00000184908.17	EXON	+	chr1_16050516_16050600	CLCNKB	0	0	0	0.0972042	0	0	0	9.40414	0
chr1	16050875	16051048	ENSG00000184908.17	EXON	+	chr1_16050875_16051048	CLCNKB	0	0.0813347	0	0.0943948	0.0897609	2.71114	0	0	0
chr1	16051478	16051547	ENSG00000184908.17	EXON	+	chr1_16051478_16051547	CLCNKB	0	0	0	0.236671	0.225053	3.17217	0	0	0
chr1	16051710	16051820	ENSG00000184908.17	EXON	+	chr1_16051710_16051820	CLCNKB	0.132242	0	0	0.0742287	0.141169	0	0	0	0
chr1	16052198	16052411	ENSG00000184908.17	EXON	+	chr1_16052198_16052411	CLCNKB	3.27811	0	0	0.115002	0.145809	10.7164	0	0	0
chr1	16053639	16053772	ENSG00000184908.17	EXON	+	chr1_16053639_16053772	CLCNKB	0.437493	0	0.220776	0.184176	0.116757	21.8644	0	0	0
chr1	16055435	16055523	ENSG00000184908.17	EXON	+	chr1_16055435_16055523	CLCNKB	0	0	0.667346	0.371143	0	20.2535	0	0	0
chr1	16055675	16055758	ENSG00000184908.17	EXON	+	chr1_16055675_16055758	CLCNKB	0	0.678116	0.707548	0	0	3.39056	0	0	0
chr1	16056422	16056508	ENSG00000184908.17	EXON	+	chr1_16056422_16056508	CLCNKB	0.676587	0.981691	22.5346	1.32921	0.361131	0	18.415	23.7453	0
chr1	16056869	16057308	ENSG00000184908.17	EXON	+	chr1_16056869_16057308	CLCNKB	8.05201	2.30776	5.48471	3.75709	3.21892	18.8038	17.7489	27.3995	1.79942
chr1	16155211	16155755	ENSG00000227959.1	EXON	+	chr1_16155211_16155755	RP11-276H7.2	0	0	0	0	0	0	0	0	0
chr1	16156971	16157329	ENSG00000227959.1	EXON	+	chr1_16156971_16157329	RP11-276H7.2	0	0.275129	0	0	0	0	0	0	0
chr1	16159266	16159426	ENSG00000224621.1	EXON	+	chr1_16159266_16159426	RP11-276H7.3	0	0	0	0	0	0	0	0	0
chr1	16161501	16161883	ENSG00000224621.1	EXON	+	chr1_16161501_16161883	RP11-276H7.3	0	0	0	0	0.0813018	0	0	0	0
chr1	16197854	16198216	ENSG00000234166.1	EXON	+	chr1_16197854_16198216	ARHGEF19-AS1	0.602761	2.56541	0.0811139	0.541336	0	0	0	1.15243	0
chr1	16198282	16198357	ENSG00000234166.1	EXON	+	chr1_16198282_16198357	ARHGEF19-AS1	0	32.6445	0	3.26606	0.207049	0	0	0	0
chr1	16367083	16367308	ENSG00000055070.16	EXON	+	chr1_16367083_16367308	SZRD1	7.7582	0.312687	0	0.290317	0	0.416913	30.5483	87.7346	0
chr1	16391375	16391424	ENSG00000055070.16	EXON	+	chr1_16391375_16391424	SZRD1	2.9687	5.45606	77.9025	4.6658	0.633822	25.5253	105.204	125.026	26.5027
chr1	16393228	16393482	ENSG00000055070.16	EXON	+	chr1_16393228_16393482	SZRD1	27.2033	8.36498	3.23689	6.13994	0.0611364	7.63247	25.5636	69.6779	6.235
chr1	16395038	16398145	ENSG00000055070.16	EXON	+	chr1_16395038_16398145	SZRD1	5.81491	7.03771	2.20201	5.54242	2.09914	8.48386	11.3376	20.8131	0
chr1	16440672	16440853	ENSG00000157191.19	EXON	+	chr1_16440672_16440853	NECAP2	1.20552	0.932877	0	7.75915	2.31643	0	0	5.38214	0
chr1	16443632	16443732	ENSG00000157191.19	EXON	+	chr1_16443632_16443732	NECAP2	4.07306	5.20623	3.22996	18.8615	0.931718	13.1328	12.9863	19.4833	0
chr1	16447870	16447974	ENSG00000157191.19	EXON	+	chr1_16447870_16447974	NECAP2	0.139871	9.4708	0	19.2352	1.79177	10.2224	7.59565	22.8417	0
chr1	16448060	16448141	ENSG00000157191.19	EXON	+	chr1_16448060_16448141	NECAP2	0.89794	11.1177	0.362509	15.8263	2.68396	0.386031	19.5517	36.0803	16.0325
chr1	16449093	16449201	ENSG00000157191.19	EXON	+	chr1_16449093_16449201	NECAP2	0.538764	4.16915	0.271882	4.76301	7.0454	0	15.4511	36.5716	0
chr1	16451838	16452015	ENSG00000157191.19	EXON	+	chr1_16451838_16452015	NECAP2	4.10922	3.89533	0	2.07589	2.63197	0	0	14.6738	0
chr1	16455818	16455893	ENSG00000157191.19	EXON	+	chr1_16455818_16455893	NECAP2	22.8867	17.6355	0	8.38289	6.62555	16.2596	0	0	0
chr1	16458842	16460078	ENSG00000157191.19	EXON	+	chr1_16458842_16460078	NECAP2	10.9217	11.8624	27.1539	9.79686	11.8224	14.6982	7.64634	17.0726	0
chr1	16460948	16463287	ENSG00000226029.1	EXON	+	chr1_16460948_16463287	LINC01772	0.037315	0.595562	0.150645	0.254834	0.033195	8.24825	0	1.68864	0
chr1	16467577	16468481	ENSG00000226029.1	EXON	+	chr1_16467577_16468481	LINC01772	0.675839	0.529215	0	1.24645	0.0171777	0.0691781	0	0.950409	0
chr1	16514645	16515754	ENSG00000261135.1	EXON	+	chr1_16514645_16515754	RP4-798A10.7	2.2561	1.81437	1.45625	1.32527	1.49825	4.65221	4.68397	7.85418	0
chr1	16520694	16520787	ENSG00000224174.2	EXON	+	chr1_16520694_16520787	RP4-798A10.4	0.156415	1.2104	0	0.526784	0.166975	0	0	0	0
chr1	16521564	16521796	ENSG00000224174.2	EXON	+	chr1_16521564_16521796	RP4-798A10.4	4.38907	1.88016	0.506263	2.00609	0	17.6559	0	1.79819	0
chr1	16539066	16539575	ENSG00000268991.2	EXON	+	chr1_16539066_16539575	FAM231B	0.371525	0.248798	0.28844	0.0641662	0.122033	0	0	4.66706	0
chr1	16617391	16617729	ENSG00000271732.1	EXON	+	chr1_16617391_16617729	RP5-1182A14.5	2.15187	1.2489	8.16611	1.71517	0.367542	0	0	0	0
chr1	16645622	16645678	ENSG00000186301.8	EXON	+	chr1_16645622_16645678	MST1P2	5.97451	7.03545	4.71909	28.2864	12.4784	0	0	0	0
chr1	16646369	16646515	ENSG00000186301.8	EXON	+	chr1_16646369_16646515	MST1P2	0.199269	1.06014	0.402236	5.92812	2.65901	0	0	0	0
chr1	16646597	16646709	ENSG00000186301.8	EXON	+	chr1_16646597_16646709	MST1P2	0	0.753798	0	1.16645	0	0	0	0	0
chr1	16646787	16646901	ENSG00000186301.8	EXON	+	chr1_16646787_16646901	MST1P2	0.127602	0	0	0.429745	2.31567	0	0	11.3915	0
chr1	16646980	16647116	ENSG00000186301.8	EXON	+	chr1_16646980_16647116	MST1P2	0.106961	0.310387	0	0.180114	0.685087	0	0	0	0
chr1	16647198	16647318	ENSG00000186301.8	EXON	+	chr1_16647198_16647318	MST1P2	0.363666	0.117257	0	0.408258	2.07049	0	0	0	0
chr1	16647463	16647581	ENSG00000186301.8	EXON	+	chr1_16647463_16647581	MST1P2	1.60259	0.357735	0	0.415177	3.28997	0	0	0	0
chr1	16647784	16647952	ENSG00000186301.8	EXON	+	chr1_16647784_16647952	MST1P2	0.346348	0	0	0.243011	0.831891	0	0	0	0
chr1	16648068	16648198	ENSG00000186301.8	EXON	+	chr1_16648068_16648198	MST1P2	0	0.432951	0.225871	1.94707	0.238902	0	0	0	0
chr1	16648299	16648401	ENSG00000186301.8	EXON	+	chr1_16648299_16648401	MST1P2	0	0.5518	0	2.96187	1.52242	0	0	0	0
chr1	16648432	16648664	ENSG00000186301.8	EXON	+	chr1_16648432_16648664	MST1P2	0.313505	0.424553	0	2.39323	2.67735	0	0	0	0
chr1	16648756	16648792	ENSG00000186301.8	EXON	+	chr1_16648756_16648792	MST1P2	0.404073	0.390858	0	1.81448	2.15676	0	0	0	0
chr1	16648881	16649001	ENSG00000186301.8	EXON	+	chr1_16648881_16649001	MST1P2	1.33344	0.234515	0	3.3341	1.29405	3.12685	0	0	0
chr1	16649174	16649251	ENSG00000186301.8	EXON	+	chr1_16649174_16649251	MST1P2	0.944586	4.75121	0	8.16515	15.5286	2.43651	0	0	0
chr1	16649379	16649525	ENSG00000186301.8	EXON	+	chr1_16649379_16649525	MST1P2	9.76418	1.06014	0	10.2903	1.38269	5.35419	0	0	0
chr1	16649607	16649713	ENSG00000186301.8	EXON	+	chr1_16649607_16649713	MST1P2	10.8414	0.796466	2.21609	20.4129	6.73884	0.294986	0	0	0
chr1	16649810	16649949	ENSG00000186301.8	EXON	+	chr1_16649810_16649949	MST1P2	13.6048	12.35	13.731	20.3835	12.0654	13.9471	0	0	0
chr1	16650074	16650289	ENSG00000186301.8	EXON	+	chr1_16650074_16650289	MST1P2	19.9593	18.2594	27.5878	19.8242	24.5569	19.9246	0	0	0
chr1	16656879	16656974	ENSG00000282143.1	EXON	+	chr1_16656879_16656974	RP1-163M9.8	0.153122	0.148115	0	0	0.163459	0	0	0	0
chr1	16665391	16665527	ENSG00000282143.1	EXON	+	chr1_16665391_16665527	RP1-163M9.8	0	0.206925	0.215906	0	0	0	0	12.27	0
chr1	16666941	16667524	ENSG00000282143.1	EXON	+	chr1_16666941_16667524	RP1-163M9.8	0.37427	0.675789	0.100732	0.448173	0.585986	6.97239	1.35497	4.07467	0
chr1	16673003	16673512	ENSG00000237847.2	EXON	+	chr1_16673003_16673512	FAM231A	1.14315	0.995191	0.0576881	0.128332	0.97626	0.675743	0	4.09805	0
chr1	16701546	16701695	ENSG00000279151.1	EXON	+	chr1_16701546_16701695	RP1-163M9.7	5.66245	0.661049	0.197069	1.75359	6.77424	0.629567	5.31439	25.1989	0
chr1	16702955	16703074	ENSG00000279151.1	EXON	+	chr1_16702955_16703074	RP1-163M9.7	0.244481	0.118243	0.24675	0.205844	0.130493	0	0	28.6008	0
chr1	16705459	16705594	ENSG00000279151.1	EXON	+	chr1_16705459_16705594	RP1-163M9.7	0	0	0.217505	1.14917	1.03524	0	20.1689	38.1853	0
chr1	16740280	16740397	ENSG00000227684.2	EXON	+	chr1_16740280_16740397	CROCCP4	0.12433	0.240528	0	0.279151	0.132723	1.60351	0	0	0
chr1	16740516	16740679	ENSG00000207389.1	EXON	+	chr1_16740516_16740679	RNU1-4	1.42789	4.48888	0.72057	1.95363	2.6675	6.1386	3884.72	5587.58	2142.07
chr1	16750233	16750421	ENSG00000227684.2	EXON	+	chr1_16750233_16750421	CROCCP4	0.464254	0	0.156187	0	0.0825991	0	0	0	0
chr1	16750514	16750968	ENSG00000227684.2	EXON	+	chr1_16750514_16750968	CROCCP4	0.865108	0.309932	0.0646767	0.161864	0.102612	0.0688733	0	2.86042	0
chr1	16855407	16855523	ENSG00000230239.1	EXON	+	chr1_16855407_16855523	RP11-108M9.2	0.501608	0.242602	0.759394	0.281557	0.133868	0	0	0	0
chr1	16856712	16857240	ENSG00000230239.1	EXON	+	chr1_16856712_16857240	RP11-108M9.2	0.165303	0.0532989	0.0556122	0.0309286	0.294103	13.8576	0	3.86761	0
chr1	16859049	16859284	ENSG00000230239.1	EXON	+	chr1_16859049_16859284	RP11-108M9.2	0.619005	2.03579	0	0.347453	0.198238	10.5115	2.89659	5.52609	0
chr1	16871761	16872153	ENSG00000228549.3	EXON	+	chr1_16871761_16872153	RP11-108M9.3	0.408196	0.251266	0.674156	0.0624884	0.118842	0	8.5139	18.1801	0
chr1	16872157	16872591	ENSG00000228549.3	EXON	+	chr1_16872157_16872591	RP11-108M9.3	1.60884	0.324214	4.66835	0.112882	0	0	1.82453	5.76748	0
chr1	16873708	16873851	ENSG00000277234.1	EXON	+	chr1_16873708_16873851	RNU1-5P	6.91728	4.7231	1.43736	4.56792	0	4.15456	5.8347	57.1216	0
chr1	16889095	16889602	ENSG00000235241.1	EXON	+	chr1_16889095_16889602	RP11-108M9.5	4.44719	2.08149	0	0.483145	0.061257	0	0	0	0
chr1	16895980	16896143	ENSG00000207005.1	EXON	+	chr1_16895980_16896143	RNU1-2	1.2494	3.79828	0.540428	1.00186	2.47696	5.75494	1482.17	2146.5	756.023
chr1	16921950	16922078	ENSG00000058453.16	EXON	+	chr1_16921950_16922078	CROCC	0	0.109929	0	0	0	0	0	0	0
chr1	16922663	16922798	ENSG00000058453.16	EXON	+	chr1_16922663_16922798	CROCC	0.75427	0.104229	0	0.604826	0.115027	0	0	9.27069	0
chr1	16924325	16924479	ENSG00000058453.16	EXON	+	chr1_16924325_16924479	CROCC	0	0	0.19067	0	0	0	0	0	0
chr1	16929846	16930031	ENSG00000058453.16	EXON	+	chr1_16929846_16930031	CROCC	1.8085	0	0	0	0.0839386	0	0	8.53997	0
chr1	16930124	16930207	ENSG00000058453.16	EXON	+	chr1_16930124_16930207	CROCC	3.15469	0.339058	0	0	0	0	0	9.51744	0
chr1	16930286	16930347	ENSG00000058453.16	EXON	+	chr1_16930286_16930347	CROCC	3.1001	1.38402	0	0	0.509136	0	0	0	0
chr1	16930429	16930594	ENSG00000058453.16	EXON	+	chr1_16930429_16930594	CROCC	0.793452	0.852782	0	0.0494858	0	0	0	0	0
chr1	16931291	16931397	ENSG00000058453.16	EXON	+	chr1_16931291_16931397	CROCC	0	0.663722	0.277012	0	0.146497	0	0	0	0
chr1	16936637	16936873	ENSG00000058453.16	EXON	+	chr1_16936637_16936873	CROCC	1.91079	1.01358	0.124421	0	0.263197	0	0	0	0
chr1	16937641	16937737	ENSG00000058453.16	EXON	+	chr1_16937641_16937737	CROCC	0.151527	0.439716	0	0.0850537	0	0	0	0	0
chr1	16938400	16938483	ENSG00000058453.16	EXON	+	chr1_16938400_16938483	CROCC	0	0	0	0	0.374184	0	0	0	0
chr1	16938909	16939142	ENSG00000058453.16	EXON	+	chr1_16938909_16939142	CROCC	0	0.0603901	0	0.0350436	0	0	0	0	0
chr1	16939894	16940093	ENSG00000058453.16	EXON	+	chr1_16939894_16940093	CROCC	0.0730986	0.424248	0	0.123093	0	0	0	7.93917	0
chr1	16944100	16944282	ENSG00000058453.16	EXON	+	chr1_16944100_16944282	CROCC	0.0799265	0.231938	0	1.21131	0.170644	0.68722	0	8.68074	0
chr1	16945462	16945606	ENSG00000058453.16	EXON	+	chr1_16945462_16945606	CROCC	1.41426	0.781717	0	0.567025	0	0	0	0	0
chr1	16946259	16946405	ENSG00000058453.16	EXON	+	chr1_16946259_16946405	CROCC	0.398538	7.51733	0	0	0	0.214168	0	0	0
chr1	16946761	16946991	ENSG00000058453.16	EXON	+	chr1_16946761_16946991	CROCC	0	0	0	0	0.877706	0	0	0	0
chr1	16948331	16948524	ENSG00000058453.16	EXON	+	chr1_16948331_16948524	CROCC	0	0	0	0	0.0804593	0	0	0	0
chr1	16948799	16948926	ENSG00000058453.16	EXON	+	chr1_16948799_16948926	CROCC	0	0.443178	0	0	0.244545	0	0	0	0
chr1	16950953	16951122	ENSG00000058453.16	EXON	+	chr1_16950953_16951122	CROCC	0.0860747	0.499558	0	0	0.0918854	0	0	0	0
chr1	16953302	16953481	ENSG00000058453.16	EXON	+	chr1_16953302_16953481	CROCC	0.162532	0.786084	0	1.73338	0.173504	0	0	0	0
chr1	16954223	16954357	ENSG00000058453.16	EXON	+	chr1_16954223_16954357	CROCC	1.62835	3.67523	0.219129	1.82802	5.33073	1.16673	0	0	0
chr1	16954734	16954877	ENSG00000058453.16	EXON	+	chr1_16954734_16954877	CROCC	0	0.0983979	0	0	0	0	0	0	0
chr1	16955312	16955550	ENSG00000058453.16	EXON	+	chr1_16955312_16955550	CROCC	0	0	0	0	0.130493	0	0	0	0
chr1	16955997	16956156	ENSG00000058453.16	EXON	+	chr1_16955997_16956156	CROCC	0	0.176992	0	0	0.0976644	0	0	0	0
chr1	16958583	16958750	ENSG00000058453.16	EXON	+	chr1_16958583_16958750	CROCC	0	0.0842569	0	0	0.0929859	0	0	0	0
chr1	16960758	16961130	ENSG00000058453.16	EXON	+	chr1_16960758_16961130	CROCC	0	0.037825	0	0	0	0	0	0	0
chr1	16965723	16965892	ENSG00000058453.16	EXON	+	chr1_16965723_16965892	CROCC	1.29112	0.0832597	0	0	0	0	0	4.68547	0
chr1	16965999	16966119	ENSG00000058453.16	EXON	+	chr1_16965999_16966119	CROCC	4.9701	0.351772	0	0.136086	0	0	0	19.7961	0
chr1	16966408	16966571	ENSG00000058453.16	EXON	+	chr1_16966408_16966571	CROCC	2.23108	0.172649	0	0.400744	0	0	0	5.11879	0
chr1	16968203	16968418	ENSG00000058453.16	EXON	+	chr1_16968203_16968418	CROCC	0	0.261784	0	0.30382	0	0	0	0	0
chr1	16969116	16969340	ENSG00000058453.16	EXON	+	chr1_16969116_16969340	CROCC	0	0.251266	0	0.364516	0	0	0	7.67116	0
chr1	16969785	16969934	ENSG00000058453.16	EXON	+	chr1_16969785_16969934	CROCC	0	0.0944356	0	0.712396	0.104219	0	0	0	0
chr1	16970253	16970453	ENSG00000058453.16	EXON	+	chr1_16970253_16970453	CROCC	0.145466	0.562836	0	0.28578	0	0	0	0	0
chr1	16970636	16970767	ENSG00000058453.16	EXON	+	chr1_16970636_16970767	CROCC	0.333129	0	0	0	0	0	0	0	0
chr1	16971465	16971647	ENSG00000058453.16	EXON	+	chr1_16971465_16971647	CROCC	0	0	0	0.358908	0.0853222	0	0	4.58441	0
chr1	16972360	16972979	ENSG00000058453.16	EXON	+	chr1_16972360_16972979	CROCC	4.81754	9.79735	0.0474366	2.55903	0.0250867	0	0	0	0
chr1	16978926	16979112	ENSG00000226526.1	EXON	+	chr1_16978926_16979112	RP1-37C10.3	0	0	0	0	0	0	0	0	0
chr1	17004643	17005091	ENSG00000226526.1	EXON	+	chr1_17004643_17005091	RP1-37C10.3	0	0.314083	0.196629	1.40339	0.138649	0	0	0	0
chr1	17189783	17189930	ENSG00000204362.6	EXON	+	chr1_17189783_17189930	RP11-380J14.1	0	0.0957204	0	0	0	0	0	0	0
chr1	17192965	17193165	ENSG00000204362.6	EXON	+	chr1_17192965_17193165	RP11-380J14.1	0	0	0	0	0	0	0	0	0
chr1	17193291	17197617	ENSG00000204362.6	EXON	+	chr1_17193291_17197617	RP11-380J14.1	0.0201756	0.0260211	0.0339381	0.00377492	0.0358961	0	0	1.15723	0
chr1	17205126	17205309	ENSG00000142623.9	EXON	+	chr1_17205126_17205309	PADI1	0	0.0768902	0	0	0.0848559	0	0	0	0
chr1	17222290	17222470	ENSG00000142623.9	EXON	+	chr1_17222290_17222470	PADI1	0	1.0944	2.12068	3.12998	0.0862702	0	0	0	0
chr1	17223621	17223693	ENSG00000142623.9	EXON	+	chr1_17223621_17223693	PADI1	0	0	0	0	0.215676	0	0	0	0
chr1	17224367	17224428	ENSG00000142623.9	EXON	+	chr1_17224367_17224428	PADI1	0	0.461341	0	0	0	0	0	0	0
chr1	17225811	17225928	ENSG00000142623.9	EXON	+	chr1_17225811_17225928	PADI1	0	2.28502	0	0	0	0	0	0	0
chr1	17226033	17226158	ENSG00000142623.9	EXON	+	chr1_17226033_17226158	PADI1	0	0.900537	0	0	0.124229	0	0	0	0
chr1	17228625	17228797	ENSG00000142623.9	EXON	+	chr1_17228625_17228797	PADI1	0	0.163615	0	0	0.0902828	0	0	0	0
chr1	17228948	17229051	ENSG00000142623.9	EXON	+	chr1_17228948_17229051	PADI1	0	0.273221	0	0	0	0	0	0	0
chr1	17230085	17230208	ENSG00000142623.9	EXON	+	chr1_17230085_17230208	PADI1	0	0.114398	0	0	0	0	0	0	0
chr1	17230572	17230679	ENSG00000142623.9	EXON	+	chr1_17230572_17230679	PADI1	0.13595	0	0	0	0	0	0	0	0
chr1	17232819	17232970	ENSG00000142623.9	EXON	+	chr1_17232819_17232970	PADI1	0	0.0931848	0	0	0.205677	0	0	0	0
chr1	17237314	17237458	ENSG00000142623.9	EXON	+	chr1_17237314_17237458	PADI1	0	0.0977146	0	0.0567025	0	0	0	11.9329	0
chr1	17238616	17238709	ENSG00000142623.9	EXON	+	chr1_17238616_17238709	PADI1	0	0.1513	0	0	0	0	0	0	0
chr1	17239704	17239783	ENSG00000142623.9	EXON	+	chr1_17239704_17239783	PADI1	0	0	0	0	0	0	0	10.8756	0
chr1	17240635	17240760	ENSG00000142623.9	EXON	+	chr1_17240635_17240760	PADI1	0	0	0	0.0653212	0.124229	0	0	0	0
chr1	17244010	17246005	ENSG00000142623.9	EXON	+	chr1_17244010_17246005	PADI1	0.160414	0.0211592	0.0294368	0.155527	0.0467027	0	0	0.62734	0
chr1	17249098	17249229	ENSG00000142619.4	EXON	+	chr1_17249098_17249229	PADI3	0	0.107411	0	0	0.118539	0	0	3.18459	0
chr1	17259578	17259758	ENSG00000142619.4	EXON	+	chr1_17259578_17259758	PADI3	0	0	0	0.045362	0	0	0	0	0
chr1	17262133	17262205	ENSG00000142619.4	EXON	+	chr1_17262133_17262205	PADI3	0	0	0	0	0	0	0	0	0
chr1	17265659	17265720	ENSG00000142619.4	EXON	+	chr1_17265659_17265720	PADI3	0	0.23067	0	0	0.254568	0	0	0	0
chr1	17266719	17266836	ENSG00000142619.4	EXON	+	chr1_17266719_17266836	PADI3	0	0	0	0	0.132723	0	0	0	0
chr1	17267837	17267962	ENSG00000142619.4	EXON	+	chr1_17267837_17267962	PADI3	0	0	0	0	0	0	0	0	0
chr1	17270233	17270411	ENSG00000142619.4	EXON	+	chr1_17270233_17270411	PADI3	0	0	0	0	0.0872395	0	0	0	0
chr1	17270879	17270982	ENSG00000142619.4	EXON	+	chr1_17270879_17270982	PADI3	0	0	0	0.0792733	0	0	0	0	0
chr1	17271067	17271178	ENSG00000142619.4	EXON	+	chr1_17271067_17271178	PADI3	0	0	0	0.3678	0	0	0	0	0
chr1	17273340	17273447	ENSG00000142619.4	EXON	+	chr1_17273340_17273447	PADI3	0	0	0	0.457859	0.145127	0	0	0	0
chr1	17274635	17274786	ENSG00000142619.4	EXON	+	chr1_17274635_17274786	PADI3	0	0.0931848	0	0	0.102839	0	0	0	0
chr1	17276519	17276663	ENSG00000142619.4	EXON	+	chr1_17276519_17276663	PADI3	0	0	0	0.0567025	0	0	0	0	0
chr1	17276774	17276876	ENSG00000142619.4	EXON	+	chr1_17276774_17276876	PADI3	0	0	0	0	0	0	0	0	0
chr1	17277889	17277975	ENSG00000266634.1	EXON	+	chr1_17277889_17277975	MIR3972	0	0.163615	0	0	0.180566	0	0	0	0
chr1	17280350	17280429	ENSG00000142619.4	EXON	+	chr1_17280350_17280429	PADI3	0	0	0	0	0	0	0	0	0
chr1	17280671	17280796	ENSG00000142619.4	EXON	+	chr1_17280671_17280796	PADI3	0	0	0	0	0.124229	0	0	0	0
chr1	17282846	17284233	ENSG00000142619.4	EXON	+	chr1_17282846_17284233	PADI3	0.880978	0.0608691	0.0211703	0	0.0447834	0	0	0.601559	0
chr1	17308195	17308314	ENSG00000159339.13	EXON	+	chr1_17308195_17308314	PADI4	0	0	0	0	0	0	0	0	0
chr1	17330969	17331149	ENSG00000159339.13	EXON	+	chr1_17330969_17331149	PADI4	0	0.156343	0	0	0.0862702	0	0	0	0
chr1	17333943	17334009	ENSG00000159339.13	EXON	+	chr1_17333943_17334009	PADI4	0	0	0	0	0	0	0	0	0
chr1	17334324	17334796	ENSG00000159339.13	EXON	+	chr1_17334324_17334796	PADI4	0	0	0	0	0.0657993	0.0662468	0	0	0
chr1	17336159	17336226	ENSG00000159339.13	EXON	+	chr1_17336159_17336226	PADI4	0	0	0	0	0	0	0	18.6797	0
chr1	17338038	17338155	ENSG00000159339.13	EXON	+	chr1_17338038_17338155	PADI4	0	0.120264	0	0	0.132723	0	0	0	0
chr1	17339688	17339813	ENSG00000159339.13	EXON	+	chr1_17339688_17339813	PADI4	0	0.225134	0	0	0.248458	0	0	0	0
chr1	17341943	17342121	ENSG00000159339.13	EXON	+	chr1_17341943_17342121	PADI4	0	0.39525	0	0	0	0	0	0	0
chr1	17342299	17342402	ENSG00000159339.13	EXON	+	chr1_17342299_17342402	PADI4	0	0.819664	0	0	0	0	0	0	0
chr1	17346028	17346139	ENSG00000159339.13	EXON	+	chr1_17346028_17346139	PADI4	0	1.01412	0	0	0	0	0	0	0
chr1	17347941	17348048	ENSG00000159339.13	EXON	+	chr1_17347941_17348048	PADI4	0	0.657519	0	0	0	0	0	0	0
chr1	17354533	17354687	ENSG00000159339.13	EXON	+	chr1_17354533_17354687	PADI4	0	0.0913695	0	0	0	0	0	0	0
chr1	17355983	17356127	ENSG00000159339.13	EXON	+	chr1_17355983_17356127	PADI4	0	0.0977146	0	0	0.215676	0	0	0	0
chr1	17356357	17356459	ENSG00000159339.13	EXON	+	chr1_17356357_17356459	PADI4	0	0	0	0	0	0	0	0	0
chr1	17358838	17358908	ENSG00000159339.13	EXON	+	chr1_17358838_17358908	PADI4	0.831236	0	0	0	0	0	0	0	0
chr1	17359280	17359408	ENSG00000159339.13	EXON	+	chr1_17359280_17359408	PADI4	9.09164	0	0	0	0	0	0	3.25923	0
chr1	17363522	17364004	ENSG00000159339.13	EXON	+	chr1_17363522_17364004	PADI4	11.8606	0.0291927	0	0.525145	10.9538	1.49207	0	0	0
chr1	17372196	17372361	ENSG00000276747.1	EXON	+	chr1_17372196_17372361	PADI6	0	0.170556	0	0	0	0	0	0	0
chr1	17373056	17373233	ENSG00000276747.1	EXON	+	chr1_17373056_17373233	PADI6	0	0	0	0	0.175465	0	0	0	0
chr1	17375427	17375499	ENSG00000276747.1	EXON	+	chr1_17375427_17375499	PADI6	0	0	0	0	0	0	0	0	0
chr1	17379920	17379987	ENSG00000276747.1	EXON	+	chr1_17379920_17379987	PADI6	0	0.210013	0	0	0	0	0	0	0
chr1	17381047	17381164	ENSG00000276747.1	EXON	+	chr1_17381047_17381164	PADI6	0	0	0	0	0	0	0	0	0
chr1	17381967	17382092	ENSG00000276747.1	EXON	+	chr1_17381967_17382092	PADI6	0	0.112567	0	0	0	0	0	0	0
chr1	17388381	17388559	ENSG00000276747.1	EXON	+	chr1_17388381_17388559	PADI6	0	0	0	0	0.0872395	0	0	0	0
chr1	17388777	17388880	ENSG00000276747.1	EXON	+	chr1_17388777_17388880	PADI6	0	0.136611	0	0	0	0	0	0	0
chr1	17392114	17392225	ENSG00000276747.1	EXON	+	chr1_17392114_17392225	PADI6	0	0.126765	0	0	0.419693	0	0	0	0
chr1	17393975	17394082	ENSG00000276747.1	EXON	+	chr1_17393975_17394082	PADI6	0.543799	0	0	0	0	0	0	0	0
chr1	17394300	17394454	ENSG00000276747.1	EXON	+	chr1_17394300_17394454	PADI6	0.188917	0	0	0	0.100835	0	0	0	0
chr1	17394951	17395107	ENSG00000276747.1	EXON	+	chr1_17394951_17395107	PADI6	0	0	0	0	0.199085	0	0	0	0
chr1	17395540	17395663	ENSG00000276747.1	EXON	+	chr1_17395540_17395663	PADI6	0	0	0	0	0.378747	0	0	0	0
chr1	17397071	17397141	ENSG00000276747.1	EXON	+	chr1_17397071_17397141	PADI6	0	0	0	0	0.221838	0	0	0	0
chr1	17398686	17398847	ENSG00000276747.1	EXON	+	chr1_17398686_17398847	PADI6	2.16844	0	0	0	0.0964512	0	0	0	0
chr1	17401205	17401699	ENSG00000276747.1	EXON	+	chr1_17401205_17401699	PADI6	1.08952	0.142418	0.0594398	0.0495859	0.0314345	0	0	0	0
chr1	17406760	17407004	ENSG00000227751.1	EXON	+	chr1_17406760_17407004	RP1-20B21.4	14.4274	18.7996	35.7413	16.163	19.3472	8.45787	1.70976	14.0848	0
chr1	17407317	17407382	ENSG00000227751.1	EXON	+	chr1_17407317_17407382	RP1-20B21.4	10.7421	39.182	0	19.4707	0.238902	0	0	0	0
chr1	17539835	17539950	ENSG00000074964.16	EXON	+	chr1_17539835_17539950	ARHGEF10L	0	0	0	0	0	0	0	0	0
chr1	17580553	17580632	ENSG00000074964.16	EXON	+	chr1_17580553_17580632	ARHGEF10L	0	0.712451	0	0	0	0.791607	0	15.8423	0
chr1	17587460	17587645	ENSG00000074964.16	EXON	+	chr1_17587460_17587645	ARHGEF10L	0	0	0	0	0	0	0	6.7651	0
chr1	17588446	17588479	ENSG00000074964.16	EXON	+	chr1_17588446_17588479	ARHGEF10L	0	0	0	0	0	0	0	0	0
chr1	17602127	17602218	ENSG00000074964.16	EXON	+	chr1_17602127_17602218	ARHGEF10L	0	0	0.322673	0.179454	0	0	0	0	0
chr1	17603508	17603591	ENSG00000074964.16	EXON	+	chr1_17603508_17603591	ARHGEF10L	0	0	0	0.196751	0	0	0	0	0
chr1	17607802	17607977	ENSG00000074964.16	EXON	+	chr1_17607802_17607977	ARHGEF10L	0	0.0804051	0	0.046658	0.0887351	0	0	0	0
chr1	17613058	17613174	ENSG00000074964.16	EXON	+	chr1_17613058_17613174	ARHGEF10L	0	0	0	0.985449	0	0	0	0	0
chr1	17616094	17616202	ENSG00000074964.16	EXON	+	chr1_17616094_17616202	ARHGEF10L	0	0	0	0.831636	0.143784	0	0	0	0
chr1	17618316	17618522	ENSG00000074964.16	EXON	+	chr1_17618316_17618522	ARHGEF10L	0	0.136611	0.14254	0	0.0753817	0	0	0	0
chr1	17619339	17619445	ENSG00000074964.16	EXON	+	chr1_17619339_17619445	ARHGEF10L	0	0.132744	0	0	0	0	0	7.45233	0
chr1	17621864	17621941	ENSG00000074964.16	EXON	+	chr1_17621864_17621941	ARHGEF10L	0	0	0	0	0	0	0	16.8653	0
chr1	17622996	17623175	ENSG00000074964.16	EXON	+	chr1_17622996_17623175	ARHGEF10L	0	0.0786084	0	0.0912308	0.0867522	0	0	4.41311	0
chr1	17624387	17624503	ENSG00000074964.16	EXON	+	chr1_17624387_17624503	ARHGEF10L	0	0	0	0	0	0	0	6.80989	0
chr1	17625956	17626048	ENSG00000074964.16	EXON	+	chr1_17625956_17626048	ARHGEF10L	0	0	0	0	0	0	0	0	0
chr1	17627330	17627503	ENSG00000074964.16	EXON	+	chr1_17627330_17627503	ARHGEF10L	0	0.0813347	0	0.519172	0	0	0	0	0
chr1	17632321	17632466	ENSG00000074964.16	EXON	+	chr1_17632321_17632466	ARHGEF10L	0	0.0970407	0	0.619425	0.107094	0	0	0	0
chr1	17634548	17634562	ENSG00000074964.16	EXON	+	chr1_17634548_17634562	ARHGEF10L	0	1.00506	0	0	0	0	0	0	0
chr1	17634835	17635016	ENSG00000074964.16	EXON	+	chr1_17634835_17635016	ARHGEF10L	0	0.621918	0	0.315779	0.0857936	0	0	5.38214	0
chr1	17637888	17638003	ENSG00000074964.16	EXON	+	chr1_17637888_17638003	ARHGEF10L	2.27686	0.244711	0.255333	0	0	0	0	6.86911	0
chr1	17638562	17638689	ENSG00000074964.16	EXON	+	chr1_17638562_17638689	ARHGEF10L	1.25994	0.664767	0	0.128585	0	0	0	12.4401	0
chr1	17640202	17640302	ENSG00000074964.16	EXON	+	chr1_17640202_17640302	ARHGEF10L	3.34572	0.844254	0	0.571561	0.155286	0	0	4.17181	0
chr1	17648554	17648675	ENSG00000074964.16	EXON	+	chr1_17648554_17648675	ARHGEF10L	2.4044	0.116288	0	0.607325	0	0	0	0	0
chr1	17654636	17654722	ENSG00000074964.16	EXON	+	chr1_17654636_17654722	ARHGEF10L	0	0	0	0.379775	0.180566	0	0	0	0
chr1	17655879	17656102	ENSG00000074964.16	EXON	+	chr1_17655879_17656102	ARHGEF10L	0	0.126196	0	0.36615	0.0696352	0	6.10493	14.1695	0
chr1	17656554	17656708	ENSG00000074964.16	EXON	+	chr1_17656554_17656708	ARHGEF10L	0	0.365478	0	0.0530205	0	4.06084	0	0	0
chr1	17664447	17664595	ENSG00000074964.16	EXON	+	chr1_17664447_17664595	ARHGEF10L	0	0.190147	0	0.11034	0.104923	5.07057	0	5.63758	0
chr1	17687573	17687747	ENSG00000074964.16	EXON	+	chr1_17687573_17687747	ARHGEF10L	0	0.485203	0.168754	0.422335	0.0892451	0.359408	0	14.3856	0
chr1	17695158	17695280	ENSG00000074964.16	EXON	+	chr1_17695158_17695280	ARHGEF10L	0	0.115335	0.240682	0	0	0	0	0	0
chr1	17696848	17697869	ENSG00000074964.16	EXON	+	chr1_17696848_17697869	ARHGEF10L	1.48173	2.35663	1.63928	2.10327	5.68826	10.2901	0	1.3334	0
chr1	17717687	17717744	ENSG00000236648.1	EXON	+	chr1_17717687_17717744	RP11-473A10.2	0	0.246858	0	0.286497	0	0	23.8842	34.1813	0
chr1	17718560	17718720	ENSG00000236648.1	EXON	+	chr1_17718560_17718720	RP11-473A10.2	0	0.0879431	0	0.255161	0.097054	0	8.11644	19.7961	0
chr1	17721680	17721768	ENSG00000236648.1	EXON	+	chr1_17721680_17721768	RP11-473A10.2	0.330605	0.319793	0	1.39179	0.176462	0	0	14.2221	0
chr1	17749677	17749978	ENSG00000236648.1	EXON	+	chr1_17749677_17749978	RP11-473A10.2	0	0.0467472	0	0.515408	0	0	0	0	0
chr1	17755313	17755504	ENSG00000117148.7	EXON	+	chr1_17755313_17755504	ACTL8	4.4173	2.4311	3.22842	0.470244	0	0	0	0	0
chr1	17822982	17823356	ENSG00000117148.7	EXON	+	chr1_17822982_17823356	ACTL8	1.28353	0.225736	1.64874	0.174656	0.124561	0	0	1.82005	0
chr1	17825767	17827063	ENSG00000117148.7	EXON	+	chr1_17825767_17827063	ACTL8	1.87445	6.73145	1.76723	1.53097	4.40937	0	0.321899	3.05496	0
chr1	18065657	18065847	ENSG00000261781.1	EXON	+	chr1_18065657_18065847	LINC01654	0	0.0740574	0	0.128923	0.163459	0	0	0	0
chr1	18068192	18068278	ENSG00000261781.1	EXON	+	chr1_18068192_18068278	LINC01654	0	0	0	0	0	0	0	0	0
chr1	18072220	18074412	ENSG00000261781.1	EXON	+	chr1_18072220_18074412	LINC01654	0.0929073	0.00641921	0.0133956	0.00744996	0.0425054	0	0	0.931614	0
chr1	18107746	18108198	ENSG00000117154.11	EXON	+	chr1_18107746_18108198	IGSF21	0	0	0	0	0	0	0	0	0
chr1	18109389	18115861	ENSG00000280222.1	EXON	+	chr1_18109389_18115861	RP11-174G17.3	0.0247239	0.104358	0.0453697	0	0.0479871	0	0	0.386756	0
chr1	18227898	18228010	ENSG00000117154.11	EXON	+	chr1_18227898_18228010	IGSF21	0	0.251266	0	0.145806	0	7.81712	0	0	0
chr1	18291866	18291987	ENSG00000117154.11	EXON	+	chr1_18291866_18291987	IGSF21	0	0.232577	0.728014	0.472364	0	7.23568	0	0	0
chr1	18334892	18335010	ENSG00000117154.11	EXON	+	chr1_18334892_18335010	IGSF21	0	0	1.99073	0	0	7.94962	0	0	0
chr1	18362115	18362230	ENSG00000117154.11	EXON	+	chr1_18362115_18362230	IGSF21	0.126492	0	0	0.0710013	0	7.6132	3.62766	29.8842	0
chr1	18365223	18365697	ENSG00000117154.11	EXON	+	chr1_18365223_18365697	IGSF21	0	0.32654	0.0619478	0.0689042	0.0327608	0.857575	0	3.62519	0
chr1	18376310	18376395	ENSG00000117154.11	EXON	+	chr1_18376310_18376395	IGSF21	0	0.49662	0.34545	0.192121	0.36538	0	0	0	0
chr1	18376800	18376992	ENSG00000117154.11	EXON	+	chr1_18376800_18376992	IGSF21	0	0.293144	0	0.80801	0.0808783	1.14	0	10.1476	0
chr1	18377393	18377431	ENSG00000117154.11	EXON	+	chr1_18377393_18377431	IGSF21	0	0.370287	0	2.79334	0	6.58284	0	0	0
chr1	18378256	18378482	ENSG00000117154.11	EXON	+	chr1_18378256_18378482	IGSF21	0.257462	1.36973	0	1.04774	0.0687108	6.50274	0	3.80164	0
chr1	18385829	18386220	ENSG00000225387.1	EXON	+	chr1_18385829_18386220	RP11-422P22.1	0	0	0	0	0.0397152	0	0	1.74092	0
chr1	18388416	18388514	ENSG00000225387.1	EXON	+	chr1_18388416_18388514	RP11-422P22.1	0	0	0	0	0	0	0	0	0
chr1	18480982	18486126	ENSG00000179023.8	EXON	+	chr1_18480982_18486126	KLHDC7A	0.138566	0.0300894	0.0171248	0.428575	0.0784885	0.00607863	0	1.23148	0
chr1	18513118	18513383	ENSG00000235282.3	EXON	+	chr1_18513118_18513383	DYNLL1P3	1.48211	0.318586	0.221609	0.277307	0.292993	0.235989	0	0	0
chr1	18595414	18595636	ENSG00000225478.2	EXON	+	chr1_18595414_18595636	RP1-8B22.2	0	0.126765	0	0	0	0	0	0	0
chr1	18631006	18631688	ENSG00000009709.11	EXON	+	chr1_18631006_18631688	PAX7	0	0.247582	0	0	0	0	0	0	0
chr1	18634303	18634538	ENSG00000009709.11	EXON	+	chr1_18634303_18634538	PAX7	0	3.59257	0	0	0.0660793	0	0	0	0
chr1	18635111	18635240	ENSG00000009709.11	EXON	+	chr1_18635111_18635240	PAX7	0	4.14492	0	0	0.120377	0	0	0	0
chr1	18636237	18636371	ENSG00000009709.11	EXON	+	chr1_18636237_18636371	PAX7	0	3.88525	0.219129	0	0.115885	0	0	0	0
chr1	18691754	18691953	ENSG00000009709.11	EXON	+	chr1_18691754_18691953	PAX7	0	2.19195	0	0	0.156067	0	0	0	0
chr1	18700653	18700818	ENSG00000009709.11	EXON	+	chr1_18700653_18700818	PAX7	0	0.852782	0	0	0	0	0	0	0
chr1	18703094	18703296	ENSG00000009709.11	EXON	+	chr1_18703094_18703296	PAX7	0	0	0	0.0404215	0.0768744	0	0	0	0
chr1	18735632	18736138	ENSG00000009709.11	EXON	+	chr1_18735632_18736138	PAX7	0	0	0.0580301	0.0322733	0.030689	0	0	0	0
chr1	18744814	18748866	ENSG00000009709.11	EXON	+	chr1_18744814_18748866	PAX7	0.01077	0.0763968	0.0797126	0.0141056	0.137964	0.115752	0	0.102957	0
chr1	19210501	19210559	ENSG00000230424.1	EXON	+	chr1_19210501_19210559	RP1-43E13.2	1.00322	5.82244	0	7.32048	1.07094	0	0	11.7362	0
chr1	19240257	19240704	ENSG00000230424.1	EXON	+	chr1_19240257_19240704	RP1-43E13.2	0.0650856	1.69984	0.788275	1.71706	1.04219	0.979326	0	11.1995	0
chr1	19251539	19251863	ENSG00000053372.4	EXON	+	chr1_19251539_19251863	MRTO4	0.942837	0.390858	0	0.22681	0.335495	0	2.65176	10.3008	0
chr1	19254782	19254840	ENSG00000053372.4	EXON	+	chr1_19254782_19254840	MRTO4	9.02894	4.60943	0	2.67479	5.89017	0	0	35.9639	0
chr1	19255948	19256051	ENSG00000053372.4	EXON	+	chr1_19255948_19256051	MRTO4	4.8018	3.8251	52.4547	3.01239	9.95039	0	0	15.3388	0
chr1	19257064	19257145	ENSG00000053372.4	EXON	+	chr1_19257064_19257145	MRTO4	5.56723	4.16915	22.1131	3.62896	15.9121	0	0	10.3008	0
chr1	19257454	19257521	ENSG00000053372.4	EXON	+	chr1_19257454_19257521	MRTO4	4.12516	1.47009	0	4.38725	15.2969	0	0	11.7903	0
chr1	19257833	19257984	ENSG00000053372.4	EXON	+	chr1_19257833_19257984	MRTO4	0.674347	1.30459	0	9.24663	12.2378	3.31322	0	4.50794	0
chr1	19258477	19258553	ENSG00000053372.4	EXON	+	chr1_19258477_19258553	MRTO4	1.53122	3.33258	0	21.2724	23.7016	20.5714	0	26.8697	0
chr1	19258681	19260128	ENSG00000053372.4	EXON	+	chr1_19258681_19260128	MRTO4	4.48362	1.07938	1.74515	4.61018	5.55897	5.38069	4.36737	16.4647	0
chr1	19297080	19297189	ENSG00000270728.1	EXON	+	chr1_19297080_19297189	RP4-657E11.10	21.4863	6.84181	0	1.87274	0	0	0	7.24722	0
chr1	19297489	19297903	ENSG00000270728.1	EXON	+	chr1_19297489_19297903	RP4-657E11.10	0.386505	2.00527	0	0.276116	0.262562	0	0	0	0
chr1	19312326	19312889	ENSG00000040487.12	EXON	+	chr1_19312326_19312889	PQLC2	0.0516754	0.524847	0	2.26246	0.027582	0	0	0	0
chr1	19317600	19317841	ENSG00000040487.12	EXON	+	chr1_19317600_19317841	PQLC2	0.482876	8.75782	0	1.42297	2.38406	5.96826	0	0	0
chr1	19324633	19324762	ENSG00000040487.12	EXON	+	chr1_19324633_19324762	PQLC2	0	13.7437	0	0.569662	0.963016	0.969566	0	0	0
chr1	19325495	19325582	ENSG00000040487.12	EXON	+	chr1_19325495_19325582	PQLC2	0	12.777	0	0.469262	0	0	0	0	0
chr1	19326245	19326387	ENSG00000040487.12	EXON	+	chr1_19326245_19326387	PQLC2	2.45859	11.4945	0	0.920017	0.109357	0	0	4.79366	0
chr1	19326531	19326623	ENSG00000040487.12	EXON	+	chr1_19326531_19326623	PQLC2	16.1278	17.2827	0	3.19506	0.16879	0	0	7.39891	0
chr1	19327227	19327412	ENSG00000040487.12	EXON	+	chr1_19327227_19327412	PQLC2	16.1192	14.147	0	3.26606	0	0	0	0	0
chr1	19328572	19329300	ENSG00000040487.12	EXON	+	chr1_19328572_19329300	PQLC2	9.43133	6.74553	1.7747	5.56307	6.16453	0	0	0.573051	0
chr1	19424384	19424671	ENSG00000240490.3	EXON	+	chr1_19424384_19424671	RN7SL277P	0	0.58833	0	2.5036	9.08993	4.03113	0	0	0
chr1	19510593	19510733	ENSG00000201609.1	EXON	+	chr1_19510593_19510733	RNU4-28P	0	0.301519	0.209737	0	0	0	0	0	0
chr1	19596977	19597109	ENSG00000173436.13,ENSG00000270136.5	EXON	+	chr1_19596977_19597109	MINOS1,MINOS1-NBL1	3.41625	1.70556	0.667346	2.96915	2.11754	0	14.7601	87.6658	0
chr1	19608114	19608568	ENSG00000226396.1	EXON	+	chr1_19608114_19608568	RP5-1056L3.3	9.32394	2.41747	2.71642	2.76968	1.84702	17.4938	6.95989	26.9881	0
chr1	19622100	19622147	ENSG00000173436.13	EXON	+	chr1_19622100_19622147	MINOS1	33.7358	17.0647	6.87225	17.0252	15.859	1.33057	0	144.83	0
chr1	19623474	19623583	ENSG00000173436.13	EXON	+	chr1_19623474_19623583	MINOS1	29.0933	24.3982	12.1224	21.4991	24.0765	2.00807	0	49.9596	0
chr1	19626387	19629821	ENSG00000173436.13	EXON	+	chr1_19626387_19629821	MINOS1	1.75373	2.02827	1.37667	1.31727	1.55106	0.273167	1.75137	7.82126	0
chr1	19643232	19643397	ENSG00000158747.13	EXON	+	chr1_19643232_19643397	NBL1	1.76323	0	0	0	0	0	0	0	0
chr1	19643409	19643625	ENSG00000158747.13	EXON	+	chr1_19643409_19643625	NBL1	1.4816	0	0	0	0.0718918	0	0	0	0
chr1	19643714	19643954	ENSG00000158747.13	EXON	+	chr1_19643714_19643954	NBL1	0.545499	0	0	0	0	0	0	1.73825	0
chr1	19644163	19644446	ENSG00000158747.13	EXON	+	chr1_19644163_19644446	NBL1	0	0.0497205	0	0.0288521	0	0	0	0	0
chr1	19645372	19645530	ENSG00000158747.13	EXON	+	chr1_19645372_19645530	NBL1	0	0	0	0	0.0982825	0	0	0	0
chr1	19645766	19646033	ENSG00000158747.13	EXON	+	chr1_19645766_19646033	NBL1	0	0.0527	0	0	0.0581597	0	0	0	0
chr1	19647610	19647670	ENSG00000158747.13	EXON	+	chr1_19647610_19647670	NBL1	0	0	0	0	0.517621	0	0	0	0
chr1	19655012	19655200	ENSG00000158747.13,ENSG00000270136.5	EXON	+	chr1_19655012_19655200	NBL1,MINOS1-NBL1	2.70815	0.224536	0	0.173727	0.0825991	0	13.7102	33.2857	0
chr1	19655324	19655435	ENSG00000158747.13,ENSG00000270136.5	EXON	+	chr1_19655324_19655435	NBL1,MINOS1-NBL1	0.524203	0.126765	0	0.0735599	0.139898	0	0	7.74027	0
chr1	19656866	19658456	ENSG00000158747.13,ENSG00000270136.5	EXON	+	chr1_19656866_19658456	NBL1,MINOS1-NBL1	2.52508	5.59296	0.517088	1.16058	0.0292993	7.88595	3.26699	36.268	0
chr1	19665287	19666467	ENSG00000158748.3	EXON	+	chr1_19665287_19666467	HTR6	0	0.0119245	0	0	0.0131599	0	0	0	0
chr1	19678567	19678725	ENSG00000158748.3	EXON	+	chr1_19678567_19678725	HTR6	0	0.0890563	0.185843	0	0	0	0	0	0
chr1	19678919	19679562	ENSG00000158748.3	EXON	+	chr1_19678919_19679562	HTR6	0	0.0875328	0	0	0.0483006	0	0	0	0
chr1	19814367	19814553	ENSG00000235434.1	EXON	+	chr1_19814367_19814553	RP11-91K11.2	0	0.07565	0	0.0877973	0	0	0	0	0
chr1	19819243	19819502	ENSG00000235434.1	EXON	+	chr1_19819243_19819502	RP11-91K11.2	1.62877	0	0.113372	0	0	0	0	0	0
chr1	19882513	19882734	ENSG00000169914.5	EXON	+	chr1_19882513_19882734	OTUD3	6.12143	2.67411	3.4545	3.32518	4.56725	1.41486	0	4.408	0
chr1	19890385	19890533	ENSG00000169914.5	EXON	+	chr1_19890385_19890533	OTUD3	9.63223	11.2187	5.55521	7.28243	2.30831	8.87349	0	5.33748	0
chr1	19894368	19894480	ENSG00000169914.5	EXON	+	chr1_19894368_19894480	OTUD3	10.5203	9.17121	44.0449	14.9451	4.71405	0.279183	0	0	0
chr1	19897540	19897662	ENSG00000169914.5	EXON	+	chr1_19897540_19897662	OTUD3	5.36556	4.61341	37.5464	9.77141	3.9458	1.53779	0	28.1695	0
chr1	19904267	19904398	ENSG00000169914.5	EXON	+	chr1_19904267_19904398	OTUD3	2.77607	4.61869	0.672441	4.11374	0.474157	3.34167	6.55855	30.2231	0
chr1	19904891	19904987	ENSG00000169914.5	EXON	+	chr1_19904891_19904987	OTUD3	6.6672	8.06145	2.14107	7.05946	0.97054	13.68	0	24.7451	0
chr1	19906432	19906616	ENSG00000169914.5	EXON	+	chr1_19906432_19906616	OTUD3	10.8309	8.56489	11.9687	11.449	2.70063	6.11775	0	14.1155	0
chr1	19907570	19912945	ENSG00000169914.5	EXON	+	chr1_19907570_19912945	OTUD3	3.91609	4.48174	4.94395	4.88238	2.69548	7.49862	0.293934	1.13978	0
chr1	19970969	19971269	ENSG00000242688.3	EXON	+	chr1_19970969_19971269	RN7SL304P	0.0484888	0	0	0	0.0517621	0	0	0	0
chr1	20070208	20070465	ENSG00000127472.10	EXON	+	chr1_20070208_20070465	PLA2G5	0	0.164252	0	0.063542	0	0	0	0	0
chr1	20084821	20084870	ENSG00000127472.10	EXON	+	chr1_20084821_20084870	PLA2G5	0	7.46619	0	2.3329	0	0	0	0	0
chr1	20086083	20086227	ENSG00000127472.10	EXON	+	chr1_20086083_20086227	PLA2G5	0	2.93144	0	2.04129	0.107838	0	0	0	0
chr1	20089789	20089895	ENSG00000127472.10	EXON	+	chr1_20089789_20089895	PLA2G5	0	3.84959	0	0.0770297	0	0	0	0	0
chr1	20090568	20091168	ENSG00000127472.10	EXON	+	chr1_20090568_20091168	PLA2G5	0.557621	5.69871	0	1.75551	0.0258811	0	0	1.31658	0
chr1	20139326	20139543	ENSG00000158786.4	EXON	+	chr1_20139326_20139543	PLA2G2F	0	0.0648428	0	0	0	0	0	0	0
chr1	20140166	20140218	ENSG00000158786.4	EXON	+	chr1_20140166_20140218	PLA2G2F	0	0	0	0	0	0	0	0	0
chr1	20143446	20143590	ENSG00000158786.4	EXON	+	chr1_20143446_20143590	PLA2G2F	0	0	0	0	0.107838	0	0	0	0
chr1	20144580	20144689	ENSG00000158786.4	EXON	+	chr1_20144580_20144689	PLA2G2F	0	0	0	0	0	0	0	0	0
chr1	20148190	20150386	ENSG00000158786.4	EXON	+	chr1_20148190_20150386	PLA2G2F	0.523308	0.0384451	0.0267425	0	0.0777846	0.0711942	0	0.759893	0
chr1	20157692	20159247	ENSG00000227066.1	EXON	+	chr1_20157692_20159247	RP3-340N1.2	0.963539	0.0814393	0	0.052509	0.0199725	4.72546	11.2029	16.7026	4.02425
chr1	20159630	20160566	ENSG00000227066.1	EXON	+	chr1_20159630_20160566	RP3-340N1.2	0.9791	0.210462	0.690162	0.741494	0.0829521	15.7345	8.02271	14.5709	2.18173
chr1	20186085	20186153	ENSG00000162543.5	EXON	+	chr1_20186085_20186153	UBXN10	7.27331	0.41385	0	0.960606	4.56725	0	23.2895	49.0801	0
chr1	20190547	20196048	ENSG00000162543.5	EXON	+	chr1_20190547_20196048	UBXN10	6.75899	9.43346	5.58334	8.29726	11.9888	9.06621	4.60432	9.9958	3.02286
chr1	20243095	20243214	ENSG00000228105.1	EXON	+	chr1_20243095_20243214	LINC01757	0	0.709457	0	7.75346	0.130493	22.5974	0	0	0
chr1	20244296	20244655	ENSG00000228105.1	EXON	+	chr1_20244296_20244655	LINC01757	0.526758	4.58578	0	1.70581	1.08138	0	0	0	0
chr1	20290919	20291088	ENSG00000158816.15	EXON	+	chr1_20290919_20291088	VWA5B1	0	0	0	0	0.0918854	9.99112	0	11.5286	0
chr1	20310576	20310740	ENSG00000158816.15	EXON	+	chr1_20310576_20310740	VWA5B1	7.62811	4.4615	0	2.83789	0	0	7.91848	14.485	0
chr1	20312836	20312988	ENSG00000158816.15	EXON	+	chr1_20312836_20312988	VWA5B1	9.95296	7.22059	0	4.78091	0	0.822855	0	13.4349	0
chr1	20314322	20314592	ENSG00000158816.15	EXON	+	chr1_20314322_20314592	VWA5B1	8.40472	5.15933	4.24136	3.02413	0.0575135	1.73714	2.93276	10.8241	0
chr1	20317530	20317675	ENSG00000158816.15	EXON	+	chr1_20317530_20317675	VWA5B1	19.1614	6.2106	19.8455	4.11073	0.214188	10.3509	0	8.63133	0
chr1	20318590	20318721	ENSG00000158816.15	EXON	+	chr1_20318590_20318721	VWA5B1	24.8736	9.23738	5.60367	4.79936	0.118539	32.7006	12.0603	19.1075	0
chr1	20319382	20319506	ENSG00000158816.15	EXON	+	chr1_20319382_20319506	VWA5B1	13.4908	13.617	3.3152	3.35825	0	35.5553	16.4685	40.3724	0
chr1	20323356	20323532	ENSG00000158816.15	EXON	+	chr1_20323356_20323532	VWA5B1	0.330605	4.95679	0	8.44351	0	0.355324	4.48834	16.5924	0
chr1	20327890	20328000	ENSG00000158816.15	EXON	+	chr1_20327890_20328000	VWA5B1	0.264484	0	4.53796	0.445372	0	0	0	11.8057	0
chr1	20330180	20330382	ENSG00000158816.15	EXON	+	chr1_20330180_20330382	VWA5B1	0.072013	0.34829	4.50624	1.25307	0	42.7233	4.25332	7.82126	0
chr1	20330869	20330983	ENSG00000158816.15	EXON	+	chr1_20330869_20330983	VWA5B1	0	1.48115	9.78775	2.43522	0	46.6285	0	7.53658	0
chr1	20332766	20332951	ENSG00000158816.15	EXON	+	chr1_20332766_20332951	VWA5B1	10.851	2.66206	1.74592	1.89785	0	49.6916	0	0	0
chr1	20336303	20336486	ENSG00000158816.15	EXON	+	chr1_20336303_20336486	VWA5B1	14.7851	5.84365	5.93683	2.72172	0.169712	39.1283	15.97	20.5171	0
chr1	20337646	20337836	ENSG00000158816.15	EXON	+	chr1_20337646_20337836	VWA5B1	1.30154	5.85053	0.309087	0.902464	0.163459	1.64571	12.5028	25.0784	0
chr1	20342432	20342609	ENSG00000158816.15	EXON	+	chr1_20342432_20342609	VWA5B1	2.46553	0	0	0.138392	0	0	0	0	0
chr1	20343079	20343393	ENSG00000158816.15	EXON	+	chr1_20343079_20343393	VWA5B1	2.68696	0.268871	1.21568	0.078011	0	0	0	5.0436	0
chr1	20345456	20345593	ENSG00000158816.15	EXON	+	chr1_20345456_20345593	VWA5B1	1.16798	0.821658	6.42991	0.595997	0.113348	0.228237	0	5.77989	0
chr1	20348245	20348376	ENSG00000158816.15	EXON	+	chr1_20348245_20348376	VWA5B1	2.55399	2.04082	2.91391	1.12193	0	0	0	10.3924	0
chr1	20350156	20350230	ENSG00000158816.15	EXON	+	chr1_20350156_20350230	VWA5B1	13.1706	1.33103	0	0.44136	0.209846	0	0	0	0
chr1	20350857	20350926	ENSG00000158816.15	EXON	+	chr1_20350857_20350926	VWA5B1	17.2873	4.6903	12.3411	2.13004	0.225053	0	0	0	0
chr1	20352055	20352172	ENSG00000158816.15	EXON	+	chr1_20352055_20352172	VWA5B1	14.0493	0	0	1.32596	0	0	0	0	0
chr1	20353757	20354894	ENSG00000158816.15	EXON	+	chr1_20353757_20354894	VWA5B1	3.19847	1.12617	0.619805	0.955115	0.0682878	2.47508	0	0.856787	0
chr1	20525989	20526751	ENSG00000215520.3	EXON	+	chr1_20525989_20526751	RPS4XP4	0.0190901	0.073863	0.0770689	0.107154	0.101894	0	0	0	0
chr1	20552439	20555010	ENSG00000183114.7	EXON	+	chr1_20552439_20555010	FAM43B	0	0.0547293	0	0	0.0241597	0	0	1.46038	0
chr1	20588948	20589283	ENSG00000158825.5	EXON	+	chr1_20588948_20589283	CDA	0	0	0	0.365604	0	0	0	0	0
chr1	20604928	20605039	ENSG00000158825.5	EXON	+	chr1_20604928_20605039	CDA	0.917355	0.25353	0	0.588479	0	0	0	0	0
chr1	20613842	20613899	ENSG00000158825.5	EXON	+	chr1_20613842_20613899	CDA	1.02082	0.740574	0	1.00274	0	0	0	0	0
chr1	20618452	20618908	ENSG00000158825.5	EXON	+	chr1_20618452_20618908	CDA	4.33847	0.33943	0	1.96966	0.544865	0	0	6.40409	0
chr1	20633455	20633935	ENSG00000158828.7,ENSG00000284005.1	EXON	+	chr1_20633455_20633935	PINK1,MIR6084	2.03047	2.55035	0.36704	0.595376	0.194108	0	4.25437	16.2361	0
chr1	20637842	20638129	ENSG00000158828.7	EXON	+	chr1_20637842_20638129	PINK1	25.2919	18.3363	0.204622	9.9006	24.6727	1.30739	8.98087	50.9147	2.75904
chr1	20639892	20639992	ENSG00000158828.7	EXON	+	chr1_20639892_20639992	PINK1	32.0026	16.1815	2.05543	19.4331	40.2192	0.938055	39.4974	165.608	0
chr1	20644490	20644672	ENSG00000158828.7	EXON	+	chr1_20644490_20644672	PINK1	14.8663	9.8187	0.968019	13.3693	28.5829	8.24664	36.6753	64.2308	14.1621
chr1	20645560	20645723	ENSG00000158828.7	EXON	+	chr1_20645560_20645723	PINK1	6.15778	6.90596	0	15.0279	20.6731	34.7215	20.8804	63.7365	9.71589
chr1	20648505	20648632	ENSG00000158828.7	EXON	+	chr1_20648505_20648632	PINK1	9.04869	15.8436	0.462413	19.995	19.8082	51.95	0	20.4509	0
chr1	20648995	20649231	ENSG00000158828.7	EXON	+	chr1_20648995_20649231	PINK1	13.6221	21.2852	18.9119	18.1986	31.2547	64.3919	10.9217	24.767	1.76772
chr1	20650434	20651511	ENSG00000158828.7	EXON	+	chr1_20650434_20651511	PINK1	21.5701	20.4335	25.4645	13.5858	23.7327	40.9945	12.469	35.2762	3.67616
chr1	20732880	20733025	ENSG00000233069.1	EXON	+	chr1_20732880_20733025	RP5-930J4.2	5.1164	5.2402	2.43006	7.77097	24.5245	37.9535	0	10.922	0
chr1	20733800	20733952	ENSG00000233069.1	EXON	+	chr1_20733800_20733952	RP5-930J4.2	0.478508	2.77715	0	2.79334	0	0	0	8.95657	0
chr1	20841241	20841302	ENSG00000251914.1	EXON	+	chr1_20841241_20841302	RNU7-200P	0	0	0	0.133855	0.254568	0	0	0	0
chr1	21161475	21161676	ENSG00000235112.1	EXON	+	chr1_21161475_21161676	HSPE1P27	3.54619	4.6903	0.438257	0.568717	0	0	0	0	0
chr1	21161988	21162081	ENSG00000235112.1	EXON	+	chr1_21161988_21162081	HSPE1P27	0.625661	0.6052	0	2.01934	1.00185	0	0	0	0
chr1	21266082	21266135	ENSG00000236936.1	EXON	+	chr1_21266082_21266135	RP3-329E20.2	0	0	0	0	0	0	0	0	0
chr1	21266490	21266754	ENSG00000236936.1	EXON	+	chr1_21266490_21266754	RP3-329E20.2	0	0	0	0.123714	0.0588206	0	0	0	0
chr1	21266848	21267251	ENSG00000236936.1	EXON	+	chr1_21266848_21267251	RP3-329E20.2	0.108288	0.279323	0	0.850959	0.0770652	0	0	0	0
chr1	21293290	21293743	ENSG00000231105.1	EXON	+	chr1_21293290_21293743	RP5-1071N3.1	0	0.59017	0	0.252345	0	0	0	0	0
chr1	21293934	21294210	ENSG00000231105.1	EXON	+	chr1_21293934_21294210	RP5-1071N3.1	0	0.815704	0	0.236671	0.112526	0	0	3.02305	0
chr1	21298027	21299774	ENSG00000231105.1	EXON	+	chr1_21298027_21299774	RP5-1071N3.1	0.0999196	0.845704	0.0336156	3.2483	0.888875	0	0	0.452174	0
chr1	21397987	21398362	ENSG00000236216.5	EXON	+	chr1_21397987_21398362	PPP1R11P1	0.969775	2.47648	0	1.72013	0.289868	5.08634	0	2.11159	0
chr1	21415898	21415935	ENSG00000236009.1	EXON	+	chr1_21415898_21415935	RP11-293F5.1	0	0.380295	0	0	0	0	0	0	0
chr1	21416326	21416619	ENSG00000236009.1	EXON	+	chr1_21416326_21416619	RP11-293F5.1	0	3.69781	0	0	0	0	0	0	0
chr1	21417218	21417492	ENSG00000236009.1	EXON	+	chr1_21417218_21417492	RP11-293F5.1	0.10618	0.102707	0	0.297998	0.0566739	0	0	0	0
chr1	21428303	21429536	ENSG00000187952.9	EXON	+	chr1_21428303_21429536	HS6ST1P1	0.0825843	0.810246	0	0.0860884	0	0	0	0	0
chr1	21434318	21434540	ENSG00000186543.7	EXON	+	chr1_21434318_21434540	CROCCP5	0	0	0	0	0.139898	0	0	0	0
chr1	21435296	21435398	ENSG00000186543.7	EXON	+	chr1_21435296_21435398	CROCCP5	2.28182	0	0.287875	0.0800505	0	0	0	0	0
chr1	21436067	21436148	ENSG00000186543.7	EXON	+	chr1_21436067_21436148	CROCCP5	0	0.34743	0	0	0.383423	0	0	0	0
chr1	21436571	21436829	ENSG00000186543.7	EXON	+	chr1_21436571_21436829	CROCCP5	0	0.109077	0	0	0.120377	0	0	0	0
chr1	21437396	21437558	ENSG00000186543.7	EXON	+	chr1_21437396_21437558	CROCCP5	0	0	0	0	0.191712	0	0	9.77586	0
chr1	21440128	21440348	ENSG00000142794.18	EXON	+	chr1_21440128_21440348	NBPF3	0.727331	4.86086	2.66939	4.67641	5.50561	13.218	0	3.79255	0
chr1	21444948	21445219	ENSG00000142794.18	EXON	+	chr1_21444948_21445219	NBPF3	14.7077	15.369	8.55976	16.5412	14.268	46.7297	0	3.07883	0
chr1	21468550	21468585	ENSG00000142794.18	EXON	+	chr1_21468550_21468585	NBPF3	21.6121	34.1722	53.6928	28.6947	30.6136	0	0	27.8333	0
chr1	21468688	21468897	ENSG00000142794.18	EXON	+	chr1_21468688_21468897	NBPF3	17.4699	13.8689	14.7519	7.69634	8.32157	0.29922	3.78873	15.1186	0
chr1	21470632	21470734	ENSG00000142794.18	EXON	+	chr1_21470632_21470734	NBPF3	26.3836	7.86315	0.287875	6.08384	0	0	0	0	0
chr1	21471569	21471783	ENSG00000142794.18	EXON	+	chr1_21471569_21471783	NBPF3	5.91382	4.47113	0.137211	9.46242	1.37871	0.584458	0	1.94944	0
chr1	21472843	21472915	ENSG00000142794.18	EXON	+	chr1_21472843_21472915	NBPF3	1.21222	4.6903	0	10.6601	3.88216	1.30285	0	11.5884	0
chr1	21473380	21473585	ENSG00000142794.18	EXON	+	chr1_21473380_21473585	NBPF3	1.34822	7.00113	0.143235	9.71852	3.25723	1.22023	0	2.03503	0
chr1	21474900	21474951	ENSG00000142794.18	EXON	+	chr1_21474900_21474951	NBPF3	0.855684	16.2781	1.72725	20.4929	24.0542	0	0	0	0
chr1	21478069	21478307	ENSG00000142794.18	EXON	+	chr1_21478069_21478307	NBPF3	1.95585	9.16382	2.09737	8.371	10.1784	0	0	2.86008	0
chr1	21479349	21479400	ENSG00000142794.18	EXON	+	chr1_21479349_21479400	NBPF3	10.2682	25.1069	0	12.8081	14.0062	0	0	0	0
chr1	21480051	21480223	ENSG00000142794.18	EXON	+	chr1_21480051_21480223	NBPF3	2.28348	10.7168	2.56075	2.94325	2.88905	4.18125	0	3.95756	0
chr1	21480930	21480981	ENSG00000142794.18	EXON	+	chr1_21480930_21480981	NBPF3	2.56705	12.9673	11.515	7.20455	10.9614	0	0	0	0
chr1	21481597	21481769	ENSG00000142794.18	EXON	+	chr1_21481597_21481769	NBPF3	7.9499	4.00857	7.85296	5.93398	3.1599	0	0	3.95756	0
chr1	21482484	21482535	ENSG00000142794.18	EXON	+	chr1_21482484_21482535	NBPF3	13.4057	4.4144	12.0907	12.0076	1.52242	0	0	8.18002	0
chr1	21483143	21484900	ENSG00000142794.18	EXON	+	chr1_21483143_21484900	NBPF3	3.53524	6.47085	4.56242	6.63622	6.16903	1.88643	0.712318	2.71195	0
chr1	21509372	21509517	ENSG00000162551.13	EXON	+	chr1_21509372_21509517	ALPL	0	0	0	0	0	0	0	17.9121	0
chr1	21551279	21551428	ENSG00000162551.13	EXON	+	chr1_21551279_21551428	ALPL	0	0	0	0	0.104219	0	0	0	0
chr1	21553978	21554142	ENSG00000162551.13	EXON	+	chr1_21553978_21554142	ALPL	0	0.171596	0	0.0497875	0	0	0	7.91848	0
chr1	21560626	21560745	ENSG00000162551.13	EXON	+	chr1_21560626_21560745	ALPL	0	0.472971	0	0	0.391478	0	0	0	0
chr1	21561097	21561212	ENSG00000162551.13	EXON	+	chr1_21561097_21561212	ALPL	0	0.244711	0	0	0.270063	0	0	0	0
chr1	21563110	21563284	ENSG00000162551.13	EXON	+	chr1_21563110_21563284	ALPL	0.919614	0.727805	0	0.140778	0.0892451	0	0	0	0
chr1	21564041	21564216	ENSG00000162551.13	EXON	+	chr1_21564041_21564216	ALPL	1.49622	0.723646	0	0.093316	0	0	0	0	0
chr1	21568104	21568247	ENSG00000162551.13	EXON	+	chr1_21568104_21568247	ALPL	0.406899	0.0983979	0	0.285495	0	0	0	0	0
chr1	21570305	21570374	ENSG00000162551.13	EXON	+	chr1_21570305_21570374	ALPL	0	0.203926	0	0	0	0	0	0	0
chr1	21573665	21573799	ENSG00000162551.13	EXON	+	chr1_21573665_21573799	ALPL	0	2.83518	0	0.182802	0	0	0	0	0
chr1	21575733	21575924	ENSG00000162551.13	EXON	+	chr1_21575733_21575924	ALPL	0.152321	2.28376	0.153734	0.769491	0.0813018	0	0	0	0
chr1	21576522	21576641	ENSG00000162551.13	EXON	+	chr1_21576522_21576641	ALPL	0.122241	0.236486	0	1.57814	0.130493	0	0	3.50572	0
chr1	21577383	21578412	ENSG00000162551.13	EXON	+	chr1_21577383_21578412	ALPL	9.03333	3.52798	0.59925	3.07086	0.030182	0.0303873	1.26203	7.69528	0
chr1	21586472	21587089	ENSG00000233431.1	EXON	+	chr1_21586472_21587089	RP11-63N8.3	0.212187	0	0.0475903	0	0.025168	0	0	2.02843	0
chr1	21590985	21591187	ENSG00000233431.1	EXON	+	chr1_21590985_21591187	RP11-63N8.3	0	0	0	0	0	0	0	2.06525	0
chr1	21768269	21768575	ENSG00000231978.2	EXON	+	chr1_21768269_21768575	RP11-132G19.3	0	0.0919667	0	0.053367	0	0	0	0	0
chr1	21812265	21812536	ENSG00000187942.11	EXON	+	chr1_21812265_21812536	LDLRAD2	0	0.0519221	0	0	0	0	0	0	0
chr1	21814398	21814823	ENSG00000187942.11	EXON	+	chr1_21814398_21814823	LDLRAD2	0	0	0.06909	0	0.036538	0	0	0	0
chr1	21815943	21816074	ENSG00000187942.11	EXON	+	chr1_21815943_21816074	LDLRAD2	0.222086	0.107411	0	0	0	0	0	0	0
chr1	21821450	21821611	ENSG00000187942.11	EXON	+	chr1_21821450_21821611	LDLRAD2	0.54211	0.174794	0	0.10143	0	0	0	0	0
chr1	21822202	21825221	ENSG00000187942.11	EXON	+	chr1_21822202_21825221	LDLRAD2	1.71534	1.22112	1.10878	0.427325	0.0308618	0	0	0.853763	0
chr1	21908098	21908580	ENSG00000232037.3	EXON	+	chr1_21908098_21908580	RP11-26H16.1	2.26348	2.27703	1.52299	1.64319	0.740993	0.713596	3.27779	5.34753	0
chr1	21977021	21977082	ENSG00000219073.7	EXON	+	chr1_21977021_21977082	CELA3B	0	0.461341	0	0	0	0	0	0	0
chr1	21978369	21978454	ENSG00000219073.7	EXON	+	chr1_21978369_21978454	CELA3B	0	0	0	0	0	0	0	0	0
chr1	21980824	21980921	ENSG00000219073.7	EXON	+	chr1_21980824_21980921	CELA3B	0	0	0	0	0.160089	0	0	0	0
chr1	21981038	21981172	ENSG00000219073.7	EXON	+	chr1_21981038_21981172	CELA3B	0	0.105007	0	0	0.115885	0	0	0	0
chr1	21983694	21983830	ENSG00000219073.7	EXON	+	chr1_21983694_21983830	CELA3B	0.641763	0	0	2.94186	0	38.6258	3.06751	28.652	0
chr1	21984189	21984331	ENSG00000219073.7	EXON	+	chr1_21984189_21984331	CELA3B	0.819528	0.0990908	0	5.5776	0	65.84	0	0	0
chr1	21986531	21986683	ENSG00000219073.7	EXON	+	chr1_21986531_21986683	CELA3B	0.765612	0.740574	0	4.35117	0.204324	45.8742	0	0	0
chr1	21987481	21987777	ENSG00000273610.1	EXON	+	chr1_21987481_21987777	RN7SL386P	0	0	0	0	0	0	0	0	0
chr1	21987816	21987919	ENSG00000201919.1	EXON	+	chr1_21987816_21987919	RNU6-1022P	0	0.273221	0	0	0	0	0	0	0
chr1	21989262	21989344	ENSG00000219073.7	EXON	+	chr1_21989262_21989344	CELA3B	0.88699	1.54437	0.716177	1.29448	0	25.5486	0	0	0
chr1	22001656	22001717	ENSG00000142789.19	EXON	+	chr1_22001656_22001717	CELA3A	0	0	0	0	0	0	0	0	0
chr1	22003003	22003088	ENSG00000142789.19	EXON	+	chr1_22003003_22003088	CELA3A	0	0	0	0	0.18269	0	0	0	0
chr1	22005447	22005544	ENSG00000142789.19	EXON	+	chr1_22005447_22005544	CELA3A	0	0	0	0	0.320178	0	0	0	0
chr1	22005662	22006068	ENSG00000142789.19	EXON	+	chr1_22005662_22006068	CELA3A	0	0.13863	0	0	0.267735	0	0	0	0
chr1	22006878	22007014	ENSG00000142789.19	EXON	+	chr1_22006878_22007014	CELA3A	0.106961	0	0	0.960606	0	13.565	0	6.31743	0
chr1	22007373	22007515	ENSG00000142789.19	EXON	+	chr1_22007373_22007515	CELA3A	2.86835	0.0990908	0	0.862516	0.109357	8.14742	0	0	0
chr1	22009705	22009857	ENSG00000142789.19	EXON	+	chr1_22009705_22009857	CELA3A	5.74209	1.85143	0	2.90078	0	29.0056	0	2.74461	0
chr1	22010650	22010946	ENSG00000278124.1	EXON	+	chr1_22010650_22010946	RN7SL186P	0	0	0	0	0.0524616	0	0	0	0
chr1	22010985	22011088	ENSG00000201273.1	EXON	+	chr1_22010985_22011088	RNU6-776P	0	0.136611	0	0	0	0	0	0	0
chr1	22012450	22012522	ENSG00000142789.19	EXON	+	chr1_22012450_22012522	CELA3A	2.62647	1.95429	0	2.72172	0	43.4285	0	0	0
chr1	22030656	22030691	ENSG00000218510.6	EXON	+	chr1_22030656_22030691	LINC00339	0.831236	1.20608	0	4.43251	7.98616	0	0	0	0
chr1	22030694	22030942	ENSG00000218510.6	EXON	+	chr1_22030694_22030942	LINC00339	0.879836	0.170212	0	6.38726	10.7072	0	0	3.18527	0
chr1	22030947	22031126	ENSG00000218510.6	EXON	+	chr1_22030947_22031126	LINC00339	0.243798	0.628867	0.16404	5.65631	9.88975	0	0	0	0
chr1	22052627	22052868	ENSG00000070831.15	EXON	+	chr1_22052627_22052868	CDC42	1.02611	2.56896	0.365517	1.59237	0.193303	0.25949	0	13.1112	0
chr1	22059197	22059686	ENSG00000230068.2	EXON	+	chr1_22059197_22059686	CDC42-IT1	0.0297477	3.85583	0	0.0333953	0.190535	0.0639438	0	0	0
chr1	22063998	22064199	ENSG00000230068.2	EXON	+	chr1_22063998_22064199	CDC42-IT1	2.17114	0	0	0.446849	0.463541	0	0	0	0
chr1	22074094	22074219	ENSG00000070831.15	EXON	+	chr1_22074094_22074219	CDC42	0.116373	0	2.34906	0.587891	0	0	0	0	0
chr1	22078429	22078583	ENSG00000070831.15	EXON	+	chr1_22078429_22078583	CDC42	20.3086	30.0606	30.6979	13.8914	8.47017	21.9286	16.7371	35.9067	0
[truncated: 396,850+ more rows]
