# Supplementary material for: RNA element discovery from germ cell to blastocyst
Source: Nucleic Acids Res. 2018 Dec 21;47(5):2263–75. doi: 10.1093/nar/gky1223 (PMC6411832; doi:10.1093/nar/gky1223)
Supplement: Supplementary Data [file gky1223_supplemental_files.zip › Table_S7.xlsx]

## Sheet: Table.S7
Table_name	Table description	Detailed Description		Cluster_designation	PATTERN	EXON	NOVEL_10KB_EXON	NOVEL_INTRONIC	NOVEL_ORPHAN
Table S7	RE class distribution of Mfuzz clusters	This table indicates the clusters belonging to particular expression patterns across spermatogenesis, and the number of REs in the given clusters that belong to the four different RE classes.		C14.19	High Round spermatids and Spermatozoa	1992	513	1333	286
				C7.8.10.15	High Round spermatids	5502	1325	5019	1453
				C3.6.16.18	High Spermatozoa	5012	4157	11874	4458
				C2.4	High Leptotene/Zygotene and Round spermatids	1607	59	167	27
				C1.13.20	High Leptotene/Zygotene	3403	345	1727	333
				C5	High Adark and Apale	618	3	11	2
				C9	High Adark	1198	23	105	18
				C11	High Adark, Apale and Late Pachytene	513	29	32	11
				C12	High Apale	996	16	64	10
				C17	High Leptotene/Zygotene, Low Round spermatids & Spermatozoa	519	28	33	12
