# Supplementary material for: RNA element discovery from germ cell to blastocyst
Source: Nucleic Acids Res. 2018 Dec 21;47(5):2263–75. doi: 10.1093/nar/gky1223 (PMC6411832; doi:10.1093/nar/gky1223)
Supplement: Supplementary Data [file gky1223_supplemental_files.zip › Table_S8.xlsx]

## Sheet: Table.S8
Table_name	Table description	Detailed Description		Mature Spermatozoa Signaling pathways							Mature Spermatozoa Pathway-based Networks
Table S8	Genomatix GO for REs expressed in Round Spermatids and Mature Spermatozoa	This table provides the results of Genomatix's GeneRanker function for gene names of REs with expression patterns specific to Round spermatids and/or Mature Spermatozoa		Network	Network id	P-value	# Genes (observed)	# Genes (expected)			Network	Network id	P-value	# Genes (observed)	# Genes (expected)
				GLUTAMATE RECEPTOR, IONOTROPIC, N METHYL D ASPARTATE	PW_GRIN_HOMO_SAPIENS	1.0681e-08	80	47.1678			Axon guidance	Reactome:R-HSA-422475	5.27726e-13	260	180.487
				METABOTROPIC GLUTAMATE RECEPTOR	PW_MGLUR_HOMO_SAPIENS	1.37166e-05	82	55.472			Infectious disease	Reactome:R-HSA-5663205	7.78967e-13	196	128.553
				PROTEIN PHOSPHATASE 2	PW_PPP2_HOMO_SAPIENS	3.42328e-05	124	92.0105			Disease	Reactome:R-HSA-1643685	2.30237e-10	366	281.149
				RYANODINE RECEPTOR	PW_RYR_HOMO_SAPIENS	5.57363e-05	39	22.9196			Wnt signaling pathway	Panther:P00057	1.15327e-09	133	85.9157
				RHOA RAS HOMOLOG	PW_RHOA_HOMO_SAPIENS	6.48941e-05	143	109.615			Signaling by NGF	Reactome:R-HSA-166520	6.25232e-09	239	176.32
				SEMAPHORIN	PW_SEMAPHORIN_HOMO_SAPIENS	7.22841e-05	60	39.528			EGFR1	NetPath:Pathway_3a6d369c50d4882dc6b61149d4d84c3a	3.68023e-08	208	152.597
				PROTEIN KINASE D	PW_PKD_HOMO_SAPIENS	0.000116094	46	28.8986			Signaling by Rho GTPases	Reactome:R-HSA-194315	5.10213e-08	192	139.453
				TYROSINE PROTEIN KINASE FYN	PW_FYN_HOMO_SAPIENS	0.000209708	88	64.1084			Amino acid and derivative metabolism	Reactome:R-HSA-71291	1.99484e-07	165	118.615
				SMALL GTP BINDING PROTEIN RAC	PW_RAC_HOMO_SAPIENS	0.000234251	139	108.619			Regulation of RAC1 activity	NCI_pid:Pathway_05405bc9d4f78d538840d5a5c31ade3e	4.04179e-07	28	12.5027
				CAVEOLIN 1	PW_CAVEOLIN_HOMO_SAPIENS	0.000234889	60	40.8566			Neuronal System	Reactome:R-HSA-112316	1.04146e-06	159	116.05
				TYROSINE PROTEIN KINASE SRC	PW_SRC_HOMO_SAPIENS	0.000270839	167	133.864			Coregulation of Androgen receptor activity	NCI_pid:Pathway_2d93523a1b89264527d4336635c9bc67	3.86375e-06	37	19.5554
				V CRK SARCOMA VIRUS CT10 ONCOGENE HOMOLOG (AVIAN)	PW_CRK_HOMO_SAPIENS	0.000302624	44	28.2343			Histamine H1 receptor mediated signaling pathway	Panther:P04385	4.25905e-06	28	13.4644
				NEUREGULIN	PW_NRG_HOMO_SAPIENS	0.000302624	44	28.2343			Signaling by EGFR	Reactome:R-HSA-177929	1.84904e-05	183	142.017
				ARP2 ACTIN RELATED PROTEIN 2 HOMOLOG (YEAST)	PW_ACTR2_HOMO_SAPIENS	0.000315389	41	25.9091			Netrin-mediated signaling events	NCI_pid:Pathway_d76455585caccbb0c181366f1b577c1a	2.21696e-05	22	10.2586
				COFILIN	PW_COFILIN_HOMO_SAPIENS	0.000349459	71	50.4895			Signaling events mediated by VEGFR1 and VEGFR2	NCI_pid:Pathway_35ad767af9c665c77d10839f855f1d41	2.25688e-05	39	22.1201
				Round spermatids and Mature Spermatozoa Signaling pathways							Round spermatids and Mature Spermatozoa Pathway-based Networks
				Network	Network id	P-value	# Genes (observed)	# Genes (expected)			Network	Network id	P-value	# Genes (observed)	# Genes (expected)
				PROTEIN PHOSPHATASE 2	PW_PPP2_HOMO_SAPIENS	4.61248e-05	45	24.544			TNFalpha	NetPath:Pathway_035c8db08948e45ead85f4b45aa655a9	1.57415e-07	49	22.5808
				CALMODULIN	PW_CA_HOMO_SAPIENS	0.000174307	32	16.3922			EGFR1	NetPath:Pathway_3a6d369c50d4882dc6b61149d4d84c3a	3.47464e-05	65	39.3716
				RAN BINDING PROTEIN 2	PW_RANBP2_HOMO_SAPIENS	0.000224304	10	2.7468			eukaryotic protein translation	BioCarta:eifpathway	5.2916e-05	7	1.15799
				POLO LIKE KINASE	PW_PLK_HOMO_SAPIENS	0.000273458	35	18.9618			cycling of ran in nucleocytoplasmic transport	BioCarta:ranpathway	5.2916e-05	7	1.15799
				DYSTROPHIA MYOTONICA PROTEIN KINASE	PW_DMPK_HOMO_SAPIENS	0.000382086	8	1.94934			Cellular response to heat stress	Reactome:R-HSA-3371556	0.000114404	19	7.44421
				CELL DIVISION CYCLE 2, G1 TO S AND G2 TO M	PW_CDC2_HOMO_SAPIENS	0.000540688	44	26.4933			Infectious disease	Reactome:R-HSA-5663205	0.000123208	55	33.1681
				GLUTAMATE RECEPTOR, IONOTROPIC, N METHYL D ASPARTATE	PW_GRIN_HOMO_SAPIENS	0.000657454	25	12.5821			Signaling by Rho GTPases	Reactome:R-HSA-194315	0.000176237	58	35.9803
				CYCLIN D1	PW_CCND1_HOMO_SAPIENS	0.00130325	37	22.1516			mechanism of protein import into the nucleus	BioCarta:npcpathway	0.000188347	6	0.992561
				CELL CYCLE	PW_CELL_CYCLE_HOMO_SAPIENS	0.00134764	85	61.7587			Parkinson disease	Panther:P00049	0.000349106	18	7.44421
				ENDOCYTIC	PW_ENDOCYTIC_HOMO_SAPIENS	0.00156495	58	39.2527			Organelle biogenesis and maintenance	Reactome:R-HSA-1852241	0.000351031	41	23.656
				RAN, MEMBER RAS ONCOGENE FAMILY	PW_RAN_HOMO_SAPIENS	0.00276879	9	3.10123			sumoylation by ranbp2 regulates transcriptional repression	BioCarta:ranbp2pathway	0.00053678	7	1.57156
				UNC 51 LIKE KINASE	PW_ULK_HOMO_SAPIENS	0.00470077	16	7.88598			Ornithine degradation	Panther:P02758	0.000564218	3	0.24814
				INOSITOL 1,4,5 TRIPHOSPHATE RECEPTOR, TYPE 1	PW_ITPR1_HOMO_SAPIENS	0.0051644	10	3.98729			Mitotic G2-G2/M phases	Reactome:R-HSA-453274	0.000646186	29	15.3847
				CAVEOLIN 1	PW_CAVEOLIN_HOMO_SAPIENS	0.00559897	20	10.8986			Sumoylation by RanBP2 regulates transcriptional repression	NCI_pid:Pathway_4af2ab07d3f23c50eca952ef7f244cd8	0.00082098	6	1.2407
				P21(CDKN1A) ACTIVATED KINASE	PW_PAK_HOMO_SAPIENS	0.00845957	24	14.3543			Leptin	NetPath:Pathway_81636b1beed0789b84b97edfb00b8eae	0.00101084	18	8.10592
				Round spermatids Signaling pathways							Round spermatids Pathway-based Networks
				Network	Network id	P-value	Adjusted p-value	# Genes (observed)	# Genes (expected)		Network	Network id	P-value	# Genes (observed)	# Genes (expected)
				NEUREGULIN	PW_NRG_HOMO_SAPIENS	0.000349033	0	35	20.4563		Organelle biogenesis and maintenance	Reactome:R-HSA-1852241	5.42863e-09	110	66.865
				DEGRADATION	PW_DEGRADATION_HOMO_SAPIENS	0.000421203	0.001	305	259.193		Signaling by Hedgehog	Reactome:R-HSA-5358351	6.05746e-07	58	32.0298
				POLO LIKE KINASE	PW_PLK_HOMO_SAPIENS	0.000531216	0	73	51.5016		Mitotic G2-G2/M phases	Reactome:R-HSA-453274	3.75636e-06	71	43.4857
				DNA REPAIR	PW_DNA_REPAIR_HOMO_SAPIENS	0.000577219	0.001	179	144.638		Wnt signaling pathway	Panther:P00057	1.44874e-05	93	62.6567
				PTEN INDUCED PUTATIVE KINASE 1	PW_PINK1_HOMO_SAPIENS	0.00107437	0	25	13.9584		Signaling by NGF	Reactome:R-HSA-166520	3.0483e-05	169	128.587
				HISTONE DEACETYLASE	PW_HDAC_HOMO_SAPIENS	0.00116379	0	85	63.0534		Cadherin signaling pathway	Panther:P00012	7.88088e-05	56	35.0691
				CALCIUM/CALMODULIN DEPENDENT PROTEIN KINASE	PW_CAMK_HOMO_SAPIENS	0.0012529	0.003	84	62.3314		Cell Cycle	Reactome:R-HSA-1640170	0.000166595	187	148.459
				CHECKPOINT KINASE 2	PW_CHEK2_HOMO_SAPIENS	0.00138614	0	43	28.1574		DAG and IP3 signaling	Reactome:R-HSA-1489509	0.000175583	18	7.94899
				HEDGEHOG FAMILY	PW_HH_HOMO_SAPIENS	0.00186428	0.002	66	47.651		Disease	Reactome:R-HSA-1643685	0.00019752	249	205.037
				ENDOCYTIC	PW_ENDOCYTIC_HOMO_SAPIENS	0.00285424	0.002	132	106.613		Cellular response to heat stress	Reactome:R-HSA-3371556	0.000310066	36	21.0414
				DNA DEPENDENT PROTEIN KINASE	PW_DNA PK_HOMO_SAPIENS	0.00307303	0.002	47	32.4893		IL2	NetPath:Pathway_8ed0774b5606cae9cee7ed9b5a1dddd4	0.000365966	33	18.9373
				GLUTAMATE RECEPTOR, IONOTROPIC, N METHYL D ASPARTATE	PW_GRIN_HOMO_SAPIENS	0.00312044	0.003	49	34.174		PDGF signaling pathway	Panther:P00047	0.000409029	48	30.627
				TRAFFICKING	PW_TRAFFICKING_HOMO_SAPIENS	0.00477942	0.005	226	194.695		Gastrin_CCK2R_240212	Panther:P06959	0.00041238	55	36.238
				CALMODULIN	PW_CA_HOMO_SAPIENS	0.00576064	0.005	60	44.5224		Oncogenic MAPK signaling	Reactome:R-HSA-6802957	0.000422712	30	16.8332
				TYROSINE PROTEIN KINASE SRC	PW_SRC_HOMO_SAPIENS	0.00613239	0.008	119	96.9867		Class I PI3K signaling events mediated by Akt	NCI_pid:Pathway_ae1b3eb8b9145701dad9fba4d4cce09a	0.000443714	18	8.41658
