# Supplementary material for: RNA element discovery from germ cell to blastocyst
Source: Nucleic Acids Res. 2018 Dec 21;47(5):2263–75. doi: 10.1093/nar/gky1223 (PMC6411832; doi:10.1093/nar/gky1223)
Supplement: Supplementary Data [file gky1223_supplemental_files.zip › Table_S9.xlsx]

## Sheet: Table.S9
Table_name	Table description	Detailed Description		chr	start	end	elem	misc	strand	elem_ID	common_name	Sperm	Oocyte	Zygote	2-cell	4-cell	8-cell	Morula	Blastocyst
Table S9	286 & 75 paternally transmitted REs	This table provides the genomic locations RE class, and gene names of REs with expression patterns indicative of paternally transmitted RNAs. The median expression values (in RPKM) are provided for sperm, oocyte, zygote, 2-cell embryo, 4-cell embryo, 8-cell embryo, morula, and blastocyst embyronic stages.		chr1	2150790	2150978	ENSG00000067606.16	EXON	+	chr1_2150790_2150978	PRKCZ	150.895	4.2353	14.4039	11.8449	3.19936	0	0	0
				chr1	25862835	25863420	ENSG00000236528.1	EXON	+	chr1_25862835_25863420	RP1-125I3.2	54.0135	0	10.4482	4.9104	0	0	0	0
				chr1	32160615	32160703	ENSG00000025800.13	EXON	+	chr1_32160615_32160703	KPNA6	44.9912	3.22745	12.9571	13.2659	19.0486	40.1446	22.5262	2.08384
				chr1	43967586	43968022	ENSG00000117408.10	EXON	+	chr1_43967586_43968022	IPO13	35.4703	4.76869	21.8609	22.0216	2.36232	0.578174	22.432	40.2646
				chr1	110047542	110047616	ENSG00000143093.14	EXON	+	chr1_110047542_110047616	STRIP1	42.6999	3.66605	19.6357	27.8489	0.403992	0	0	0
				chr1	110047772	110047869	ENSG00000143093.14	EXON	+	chr1_110047772_110047869	STRIP1	26.7759	3.79949	17.4765	18.1713	0	0	0	0
				chr1	110049460	110049560	ENSG00000143093.14	EXON	+	chr1_110049460_110049560	STRIP1	31.6738	1.94658	13.0737	22.0164	1.49477	1.32452	0	0
				chr1	111765737	111768016	ENSG00000064703.11	EXON	+	chr1_111765737_111768016	DDX20	38.4534	4.37304	11.1352	11.0332	16.8341	18.7425	20.8861	12.9829
				chr1	113955563	113955649	ENSG00000163349.21	EXON	+	chr1_113955563_113955649	HIPK1	110.225	4.0445	13.2334	13.0712	15.002	0	0	0
				chr1	149539563	149539671	ENSG00000271383.6	EXON	+	chr1_149539563_149539671	NBPF19	254.569	2.62978	16.8922	4.5209	55.3364	81.227	153.827	13.2992
				chr1	149545930	149545981	ENSG00000271383.6	EXON	+	chr1_149545930_149545981	NBPF19	25.4633	3.81682	22.7557	7.43055	41.2626	2.96569	12.2818	0
				chr1	155212127	155212219	ENSG00000173171.14	EXON	+	chr1_155212127_155212219	MTX1	31.7663	0.902106	14.2105	9.29866	0	22.3153	106.591	243.052
				chr1	179337837	179337896	ENSG00000057252.12	EXON	+	chr1_179337837_179337896	SOAT1	49.4961	4.08379	16.4186	13.3334	22.5739	26.9394	33.5984	37.7865
				chr1	235335242	235335334	ENSG00000152904.11	EXON	+	chr1_235335242_235335334	GGPS1	98.8088	2.63616	16.525	6.10248	38.3018	44.6305	8.53467	9.98844
				chr1	20745543	20745656	ENSG00000127483.17	EXON	-	chr1_20745543_20745656	HP1BP3	40.6105	4.01035	14.2875	14.2545	29.8519	20.5236	154.005	29.5939
				chr1	20749723	20749882	ENSG00000127483.17	EXON	-	chr1_20749723_20749882	HP1BP3	44.714	1.78626	10.154	9.43623	27.091	25.3669	142.778	29.8103
				chr1	20767584	20767664	ENSG00000127483.17	EXON	-	chr1_20767584_20767664	HP1BP3	31.2886	1.51579	18.163	5.88311	54.5057	25.6626	83.0664	13.9338
				chr1	36354364	36354416	ENSG00000196182.10	EXON	-	chr1_36354364_36354416	STK40	78.5423	2.025	16.4145	0.70356	4.77586	0	1.97779	21.4366
				chr1	48411464	48411588	ENSG00000132122.11	EXON	-	chr1_48411464_48411588	SPATA6	41.8913	3.82189	12.6198	10.2355	15.4317	13.8861	0	0
				chr1	48413110	48413151	ENSG00000132122.11	EXON	-	chr1_48413110_48413151	SPATA6	41.9107	3.85296	33.4712	14.9671	29.6203	19.3832	0	0
				chr1	48451552	48451600	ENSG00000132122.11	EXON	-	chr1_48451552_48451600	SPATA6	70.9062	4.82012	27.2369	17.348	12.8775	5.74988	0	0
				chr1	48452994	48453131	ENSG00000132122.11	EXON	-	chr1_48452994_48453131	SPATA6	28.8302	3.22603	10.0169	6.21048	3.79976	2.01456	0	0
				chr1	112702999	112703119	ENSG00000155366.16,ENSG00000271810.5	EXON	-	chr1_112702999_112703119	RHOC,RP11-426L16.10	42.9585	4.6934	19.3424	12.2763	24.9957	1.35688	27.9141	467.126
				chr1	169981972	169982097	ENSG00000075945.12	EXON	-	chr1_169981972_169982097	KIFAP3	31.6738	2.31067	11.7602	27.6665	10.9639	20.5293	26.8305	18.3378
				chr1	243128249	243128300	ENSG00000143702.15	EXON	-	chr1_243128249_243128300	CEP170	57.2601	1.03235	11.1576	28.421	31.5618	1.29855	10.9944	0
				chr1	21001201	21001320	ENSG00000075151	NOVEL_INTRONIC	*	chr1_21001201_21001320	EIF4G3	54.5643	3.80779	14.9538	8.06867	1.85594	0	0	0
				chr1	39773001	39773020	ENSG00000116985	NOVEL_INTRONIC	*	chr1_39773001_39773020	BMP8B	131.741	3.61123	16.0032	0	11.624	15.9211	0	0
				chr1	243741991	243742010	ENSG00000117020	NOVEL_INTRONIC	*	chr1_243741991_243742010	AKT3	83.1524	0	22.462	0	70.4936	29.052	25.0871	0
				chr2	68545187	68545312	ENSG00000169621.9	EXON	+	chr2_68545187_68545312	APLF	41.5562	1.26377	10.9462	0.292681	12.3646	21.3767	4.02219	0
				chr2	224473981	224474500	ENSG00000274629.1	EXON	+	chr2_224473981_224474500	RP11-92F20.1	56.3102	4.47055	12.8889	13.1386	67.0317	54.5939	37.451	54.0333
				chr2	238032222	238032254	ENSG00000184182.18	EXON	+	chr2_238032222_238032254	UBE2F	40.5822	1.64531	40.383	27.352	59.517	84.852	143.422	172.837
				chr2	238035878	238035940	ENSG00000184182.18,ENSG00000258984.5	EXON	+	chr2_238035878_238035940	UBE2F,UBE2F-SCLY	27.7152	3.13964	16.2226	22.7529	45.1117	73.5342	108.7	182.799
				chr2	38806559	38806693	ENSG00000163214.20	EXON	-	chr2_38806559_38806693	DHX57	101.779	4.63195	15.0606	12.2207	1.5617	4.13869	9.57901	16.9957
				chr2	53866747	53866880	ENSG00000068878.14	EXON	-	chr2_53866747_53866880	PSME4	83.979	4.94278	14.1987	11.2194	50.7489	27.6723	179.663	114.358
				chr2	53885690	53885775	ENSG00000068878.14	EXON	-	chr2_53885690_53885775	PSME4	40.4315	4.8993	13.3891	8.26715	44.6478	20.1313	42.0109	41.3067
				chr2	55025086	55027485	ENSG00000115310.17	EXON	-	chr2_55025086_55027485	RTN4	103.548	4.49319	10.0809	13.0331	14.917	3.06021	2.13622	0.658586
				chr2	95935454	95935526	ENSG00000174501.14	EXON	-	chr2_95935454_95935526	ANKRD36C	32.9935	0.952964	18.1579	14.3552	22.8863	21.8445	23.8853	8.23034
				chr2	97551452	97551480	ENSG00000196912.12	EXON	-	chr2_97551452_97551480	ANKRD36B	30.6846	0	10.1614	0	0	0	20.4919	0
				chr2	99081282	99081397	ENSG00000135951.14	EXON	-	chr2_99081282_99081397	TSGA10	29.5956	4.75883	10.0917	12.7913	11.0374	2.30351	0	0
				chr2	110526265	110526404	ENSG00000183054.11	EXON	-	chr2_110526265_110526404	RGPD6	34.2798	2.92756	11.1323	7.76514	58.4634	34.3041	18.156	8.58941
				chr2	112397922	112398005	ENSG00000169629.11	EXON	-	chr2_112397922_112398005	RGPD8	30.1577	3.80603	15.4257	12.4749	21.7242	11.3058	0	4.41875
				chr2	168181978	168182090	ENSG00000198648.10	EXON	-	chr2_168181978_168182090	STK39	30.3884	4.10341	12.9699	11.4677	29.1301	6.50434	2.75478	0
				chr2	203447959	203448079	ENSG00000173166.17	EXON	-	chr2_203447959_203448079	RAPH1	28.3625	3.11145	22.5661	28.4623	11.8091	0	0	0
				chr2	147386228	147386377	NA	NOVEL_ORPHAN	*	chr2_147386228_147386377	NA	78.3964	2.7949	15.2761	11.1202	0	0	0	0
				chr2	178830708	178830757	ENSG00000238542.1	NOVEL_10KB_EXON	*	chr2_178830708_178830757	RNU7-104P	55.5673	3.22347	13.1795	0.746636	0	0	0	0
				chr2	196822668	196822707	ENSG00000280176.1	NOVEL_10KB_EXON	*	chr2_196822668_196822707	AC012486.1	44.06	2.29123	12.4192	5.46587	20.5634	16.9804	5.1273	0
				chr2	230571898	230572077	ENSG00000235419	NOVEL_INTRONIC	*	chr2_230571898_230572077	AC010149.1	61.7836	4.3323	11.1264	3.37016	12.2336	9.24944	12.1154	14.9357
				chr3	12831465	12831572	ENSG00000144712.11	EXON	+	chr3_12831465_12831572	CAND2	25.4467	1.2677	14.6248	5.13049	0	0	2.42465	0
				chr3	50113950	50114099	ENSG00000003756.16	EXON	+	chr3_50113950_50114099	RBM5	641.501	3.39448	11.6991	10.8061	8.64558	55.1539	41.0247	34.22
				chr3	52422760	52422881	ENSG00000010318.20	EXON	+	chr3_52422760_52422881	PHF7	292.532	4.69448	12.0052	6.04866	26.643	0	5.94972	4.60621
				chr3	128060508	128060661	ENSG00000058262.9	EXON	+	chr3_128060508_128060661	SEC61A1	25.4684	4.84959	17.0898	19.916	101.986	82.0508	128.956	36.1489
				chr3	155922187	155922302	ENSG00000163655.15	EXON	+	chr3_155922187_155922302	GMPS	25.4131	1.17951	13.3371	25.6952	45.6651	171.036	227.196	101.167
				chr3	158588852	158588924	ENSG00000178053.17	EXON	+	chr3_158588852_158588924	MLF1	103.996	2.41546	11.6134	3.91766	21.2774	49.8323	14.8007	0
				chr3	13375504	13375641	ENSG00000132182.11	EXON	-	chr3_13375504_13375641	NUP210	25.0853	0.768613	10.7301	3.77889	10.3387	0	0	0
				chr3	16264155	16264229	ENSG00000154813.9	EXON	-	chr3_16264155_16264229	DPH3	35.0981	0.711487	21.5718	9.17262	147.123	306.071	829.993	234.898
				chr3	41717728	41717861	ENSG00000168038.10	EXON	-	chr3_41717728_41717861	ULK4	29.2983	4.70353	15.7066	15.4071	28.0343	5.8104	1.50349	4.13635
				chr3	47869214	47869327	ENSG00000047849.21	EXON	-	chr3_47869214_47869327	MAP4	48.9348	3.21957	12.1444	8.2584	23.0511	12.2121	8.29562	12.7108
				chr3	58170497	58170636	ENSG00000244161.1	EXON	-	chr3_58170497_58170636	FLNB-AS1	112.112	4.59184	13.3048	10.9937	23.5906	2.17626	66.0361	283.13
				chr3	114034925	114035148	ENSG00000163617.10	EXON	-	chr3_114034925_114035148	CCDC191	39.3162	3.0271	12.4901	11.5699	0.763315	2.96977	3.37429	0
				chr3	155988339	155988598	ENSG00000240489.1	NOVEL_10KB_EXON	*	chr3_155988339_155988598	SETP14	25.7718	4.33772	10.7541	8.36143	23.279	22.0532	12.1107	14.1455
				chr4	15007305	15007595	ENSG00000137449.15	EXON	+	chr4_15007305_15007595	CPEB2	40.3104	4.96843	11.2712	4.27377	15.2319	2.28409	2.94935	0
				chr4	99041043	99041126	ENSG00000164024.11	EXON	+	chr4_99041043_99041126	METAP1	72.4601	3.82644	15.4257	12.6665	5.44581	21.5434	18.6443	5.96496
				chr4	99043249	99043387	ENSG00000164024.11	EXON	+	chr4_99043249_99043387	METAP1	37.3552	2.30141	12.8691	6.66772	1.66948	22.0753	13.393	5.20404
				chr4	82818661	82819253	ENSG00000138674.16	EXON	-	chr4_82818661_82819253	SEC31A	27.5747	2.14036	13.005	14.5856	18.8501	16.2209	36.735	33.9669
				chr4	106193609	106193770	ENSG00000145348.16	EXON	-	chr4_106193609_106193770	TBCK	32.0188	0.555018	10.6032	8.96503	0	0	0	0
				chr4	106212750	106212835	ENSG00000145348.16	EXON	-	chr4_106212750_106212835	TBCK	30.3236	3.96078	11.9629	15.8723	0	0	0	0
				chr4	106231729	106231779	ENSG00000145348.16	EXON	-	chr4_106231729_106231779	TBCK	27.228	4.85054	17.0711	16.5185	0	0	0	0
				chr4	121667955	121668527	ENSG00000164111.14	EXON	-	chr4_121667955_121668527	ANXA5	49.5949	1.82991	11.4288	10.8649	72.061	69.7418	67.6396	43.8476
				chr4	121669602	121669724	ENSG00000164111.14	EXON	-	chr4_121669602_121669724	ANXA5	49.2966	3.61017	26.7922	28.8075	195.317	200.196	178.756	91.369
				chr4	121671547	121671642	ENSG00000164111.14	EXON	-	chr4_121671547_121671642	ANXA5	36.1756	4.55162	19.5438	37.936	155.459	152.542	124.269	76.2691
				chr4	121672533	121672626	ENSG00000164111.14	EXON	-	chr4_121672533_121672626	ANXA5	62.8495	4.97561	17.1647	44.9384	134.143	108.551	116.085	109.651
				chr5	138341184	138341413	ENSG00000120709.10	EXON	+	chr5_138341184_138341413	FAM53C	56.2775	2.33423	16.9291	13.792	15.7366	2.89252	7.03059	0
				chr5	178147533	178147635	ENSG00000145916.18	EXON	+	chr5_178147533_178147635	RMND5B	50.9267	2.01804	14.2455	29.4964	0.360877	4.05781	3.02486	20.675
				chr5	37125244	37125409	ENSG00000197603.13	EXON	-	chr5_37125244_37125409	C5orf42	28.7254	3.70388	10.3461	11.2458	0.936548	0	1.13276	0
				chr5	40777445	40777586	ENSG00000132356.11	EXON	-	chr5_40777445_40777586	PRKAA1	46.0507	2.24073	12.1072	7.45355	9.41264	0	1.4588	0
				chr5	151110627	151110644	ENSG00000197043.13	EXON	-	chr5_151110627_151110644	ANXA6	76.39	0	17.8859	15.6598	4.7595	0	0	117.052
				chr5	179615546	179615595	ENSG00000169045.17	EXON	-	chr5_179615546_179615595	HNRNPH1	178.929	1.40027	16.4744	1.59654	255.91	342.266	443.705	211.171
				chr5	179616126	179616218	ENSG00000169045.17	EXON	-	chr5_179616126_179616218	HNRNPH1	225.849	2.46288	13.9166	2.64083	249.87	246.604	359.858	145.396
				chr5	179616869	179616958	ENSG00000169045.17	EXON	-	chr5_179616869_179616958	HNRNPH1	114.725	2.86905	11.9574	1.26164	208.711	241.827	374.926	125.247
				chr5	179617989	179618060	ENSG00000169045.17	EXON	-	chr5_179617989_179618060	HNRNPH1	178.369	3.0794	12.2758	3.85644	165.32	146.773	241.897	40.0333
				chr5	76241204	76241473	ENSG00000122012	NOVEL_INTRONIC	*	chr5_76241204_76241473	SV2C	57.3818	3.55891	25.3806	12.5162	27.7048	23.8807	25.8243	18.9546
				chr6	31629144	31629334	ENSG00000204469.12	EXON	+	chr6_31629144_31629334	PRRC2A	28.544	4.01416	12.0024	17.3917	4.68435	3.77676	0	0
				chr6	31635967	31636049	ENSG00000204469.12	EXON	+	chr6_31635967_31636049	PRRC2A	31.433	0.836749	32.9625	39.0492	1.79558	0.614838	3.59024	14.5601
				chr6	31636209	31636419	ENSG00000204469.12	EXON	+	chr6_31636209_31636419	PRRC2A	29.1728	1.83122	29.4741	31.7579	1.65339	9.30433	7.5214	18.4669
				chr6	31636510	31636608	ENSG00000204469.12	EXON	+	chr6_31636510_31636608	PRRC2A	26.5027	3.01223	67.1062	63.012	11.4135	30.9789	39.6097	52.0283
				chr6	44148792	44148945	ENSG00000137216.18	EXON	+	chr6_44148792_44148945	TMEM63B	314.048	4.40086	17.6989	18.8964	0	1.62312	0	0
				chr6	44149859	44149965	ENSG00000137216.18	EXON	+	chr6_44149859_44149965	TMEM63B	161.362	1.43026	17.4469	21.8377	0.282032	0	0	0
				chr6	44150224	44150310	ENSG00000137216.18	EXON	+	chr6_44150224_44150310	TMEM63B	33.9566	2.72792	24.8126	29.2571	0.347621	0	0	0
				chr6	44153676	44153843	ENSG00000137216.18	EXON	+	chr6_44153676_44153843	TMEM63B	42.6743	2.1404	14.4815	11.9973	0.969	0.396563	0	1.18585
				chr6	63578437	63578529	ENSG00000112245.10	EXON	+	chr6_63578437_63578529	PTP4A1	25.821	4.63069	22.1053	28.3052	999.039	323.393	172.22	51.52
				chr6	72313506	72313672	ENSG00000079841.18	EXON	+	chr6_72313506_72313672	RIMS1	252.212	4.50824	17.245	18.4919	106.512	36.403	53.6389	1.7305
				chr6	72333600	72333835	ENSG00000079841.18	EXON	+	chr6_72333600_72333835	RIMS1	386.826	4.90923	12.6153	18.8409	72.8894	29.9415	33.6825	1.1705
				chr6	110967510	110967890	ENSG00000155115.6	EXON	+	chr6_110967510_110967890	GTF3C6	33.9146	2.83839	13.4379	7.99437	75.1458	298.918	159.591	237.748
				chr6	144754720	144754798	ENSG00000152818.18	EXON	+	chr6_144754720_144754798	UTRN	26.1808	3.17062	10.7201	0.46904	5.18663	0	6.59264	7.6168
				chr6	3285079	3285111	ENSG00000137266.14	EXON	-	chr6_3285079_3285111	SLC22A23	26.0738	2.14417	10.0906	26.1802	0	0	0	0
				chr6	31649510	31649627	ENSG00000204463.12	EXON	-	chr6_31649510_31649627	BAG6	66.09	4.9916	15.8066	6.45801	10.7142	0	0	2.351
				chr6	31651656	31651776	ENSG00000204463.12	EXON	-	chr6_31651656_31651776	BAG6	31.2886	2.95234	16.1449	5.00453	8.12701	0	0	0
				chr6	31970606	31970825	ENSG00000204348.9	EXON	-	chr6_31970606_31970825	DXO	29.6491	3.94909	11.1072	6.22472	3.64566	8.16485	5.74152	5.59474
				chr6	113941708	113941765	ENSG00000196591.11	EXON	-	chr6_113941708_113941765	HDAC2	83.3521	0.923685	32.445	15.7496	654.239	554.584	246.34	234.674
				chr6	169703905	169704088	ENSG00000130024.14	EXON	-	chr6_169703905_169704088	PHF10	56.7707	3.76725	10.1468	7.1991	21.1544	32.0313	41.4022	44.7678
				chr6	169725827	169725854	ENSG00000232640.1	EXON	-	chr6_169725827_169725854	RP1-266L20.2	75.6333	3.30955	11.2615	5.60744	0	0	7.4061	0
				chr6	63579124	63579493	ENSG00000112245.10	EXON	*	chr6_63579124_63579493	PTP4A1	42.2403	3.03568	10.0941	6.33594	324.451	122.963	107.78	22.2019
				chr7	33367767	33367862	ENSG00000122507.20	EXON	+	chr7_33367767_33367862	BBS9	36.1756	4.28349	17.6035	19.6443	47.4696	11.0398	11.7276	2.07924
				chr7	33383666	33383838	ENSG00000122507.20	EXON	+	chr7_33383666_33383838	BBS9	45.9272	1.09473	12.4063	17.1799	22.7917	8.02309	6.38749	2.29684
				chr7	139283024	139284574	ENSG00000157741.14	EXON	+	chr7_139283024_139284574	UBN2	60.3355	3.6585	13.4865	14.5804	18.1924	12.6067	4.92729	1.51014
				chr7	139293889	139293981	ENSG00000157741.14	EXON	+	chr7_139293889_139293981	UBN2	31.7663	4.99545	23.1944	26.2499	81.1906	44.3887	92.3398	6.24485
				chr8	21977770	21977843	ENSG00000130227.16	EXON	+	chr8_21977770_21977843	XPO7	32.4636	3.38778	11.9394	12.1844	17.1357	0	2.81768	0
				chr8	99987458	99987619	ENSG00000132554.19	EXON	-	chr8_99987458_99987619	RGS22	58.8781	0.981189	11.0307	10.059	7.10022	0	0	0
				chr8	99996462	99996530	ENSG00000132554.19	EXON	-	chr8_99996462_99996530	RGS22	30.6751	4.41115	23.4985	14.3791	18.3118	0	0	0
				chr8	99999262	99999420	ENSG00000132554.19	EXON	-	chr8_99999262_99999420	RGS22	129.478	2.73687	15.3064	8.27245	2.08132	0	0	0
				chr8	144099081	144099205	ENSG00000179526.16	EXON	-	chr8_144099081_144099205	SHARPIN	166.032	0	10.4161	3.24546	0	0	8.80242	49.5417
				chr9	35606837	35606983	ENSG00000107140.15	EXON	+	chr9_35606837_35606983	TESK1	29.4236	1.40987	10.413	11.7812	0.25212	0.34532	1.80882	0
				chr9	35607327	35607409	ENSG00000107140.15	EXON	+	chr9_35607327_35607409	TESK1	76.3136	3.347	14.8322	21.0156	0.986725	0	1.96638	0
				chr9	35607582	35607672	ENSG00000107140.15	EXON	+	chr9_35607582_35607672	TESK1	268.85	3.04949	13.7546	28.2591	1.79803	1.22664	4.44366	0
				chr9	35607928	35608011	ENSG00000107140.15	EXON	+	chr9_35607928_35608011	TESK1	281.687	3.30667	21.0644	37.0348	7.98278	3.99028	9.4795	0
				chr9	35608094	35608249	ENSG00000263892.3	EXON	+	chr9_35608094_35608249	MIR4667	201.078	2.656	16.1449	15.8771	5.08383	6.05407	6.1977	1.27437
				chr9	35608395	35608509	ENSG00000107140.15	EXON	+	chr9_35608395_35608509	TESK1	236.164	4.21311	28.0333	27.6074	8.56264	15.0102	20.8968	3.4654
				chr9	35735306	35735374	ENSG00000107175.11	EXON	+	chr9_35735306_35735374	CREB3	157.586	1.00902	13.0584	8.35699	42.482	35.9174	77.3069	48.5813
				chr9	100509005	100509134	ENSG00000241697.4,ENSG00000251349.3	EXON	+	chr9_100509005_100509134	TMEFF1,MSANTD3-TMEFF1	42.9683	1.88005	10.1346	4.31895	28.6723	8.83551	2.28217	1.11342
				chr9	100516675	100516771	ENSG00000241697.4,ENSG00000251349.3	EXON	+	chr9_100516675_100516771	TMEFF1,MSANTD3-TMEFF1	40.5822	2.36026	10.5921	3.64914	24.0801	6.78441	2.70248	3.82038
				chr9	100550095	100550160	ENSG00000241697.4,ENSG00000251349.3	EXON	+	chr9_100550095_100550160	TMEFF1,MSANTD3-TMEFF1	31.4169	2.33242	15.3202	0	3.07869	0	0	6.07779
				chr9	131162991	131163173	ENSG00000126883.16	EXON	+	chr9_131162991_131163173	NUP214	39.0633	4.94483	14.1933	11.059	3.76508	20.6237	0	0
				chr9	131163870	131163955	ENSG00000126883.16	EXON	+	chr9_131163870_131163955	NUP214	60.6473	4.52419	14.5637	10.9788	2.81368	7.11766	0	0
				chr10	13110274	13110476	ENSG00000123240.16	EXON	+	chr10_13110274_13110476	OPTN	70.3914	4.4787	10.5367	6.52287	6.44314	2.4182	12.0774	2.72344
				chr10	32456251	32456334	ENSG00000216937.13	EXON	+	chr10_32456251_32456334	CCDC7	125.169	2.72994	12.6436	26.126	17.6724	7.31551	0	0
				chr10	32471064	32471230	ENSG00000216937.13	EXON	+	chr10_32471064_32471230	CCDC7	123.238	2.70101	12.8547	21.9928	16.4885	0.980878	0	0
				chr10	35525964	35525999	ENSG00000108100.17	EXON	+	chr10_35525964_35525999	CCNY	631.958	1.50429	10.8593	0	17.3454	2.36512	4.47408	47.1544
				chr10	35529973	35530030	ENSG00000108100.17	EXON	+	chr10_35529973_35530030	CCNY	457.338	1.20374	14.6696	0	24.0705	2.90454	11.6414	48.2574
				chr10	35530124	35530243	ENSG00000108100.17	EXON	+	chr10_35530124_35530243	CCNY	305.358	3.36629	14.6484	2.04165	19.5361	2.08687	15.3156	59.9103
				chr10	35553019	35553185	ENSG00000108100.17	EXON	+	chr10_35553019_35553185	CCNY	142.762	4.23978	18.3767	11.2787	8.70899	2.99202	20.5695	63.7932
				chr10	69504438	69504485	ENSG00000099282.9	EXON	+	chr10_69504438_69504485	TSPAN15	130.347	4.37958	15.4579	15.6855	5.0094	0	3.4307	58.8381
				chr10	132342213	132342271	ENSG00000148814.17	EXON	+	chr10_132342213_132342271	LRRC27	28.7711	1.18299	14.6735	4.79206	0	0	0	0
				chr10	35049683	35049765	ENSG00000108094.14	EXON	-	chr10_35049683_35049765	CUL2	73.3438	4.82582	12.4005	1.78464	177.041	146.182	70.928	7.00642
				chr10	35054434	35054539	ENSG00000108094.14	EXON	-	chr10_35054434_35054539	CUL2	90.2797	3.46467	11.0677	4.20526	181.372	115.422	42.4336	5.23938
				chr10	35060874	35060968	ENSG00000108094.14	EXON	-	chr10_35060874_35060968	CUL2	124.362	3.19104	10.8175	7.10346	164.23	79.6121	14.4742	3.90167
				chr10	35062960	35063062	ENSG00000108094.14	EXON	-	chr10_35062960_35063062	CUL2	76.39	3.56678	15.6656	9.77624	151.168	92.8462	35.9679	3.00306
				chr10	49915917	49915991	ENSG00000227345.8	EXON	-	chr10_49915917_49915991	PARG	26.3288	4.2695	26.708	14.412	32.8188	21.1205	74.6297	31.6313
				chr10	116665467	116665606	ENSG00000165863	NOVEL_INTRONIC	*	chr10_116665467_116665606	C10orf82	68.5597	0.987244	13.5858	21.3307	15.1206	2.97767	0	0
				chr11	61437625	61437848	ENSG00000167985.6,ENSG00000256591.5	EXON	+	chr11_61437625_61437848	SDHAF2,RP11-286N22.8	56.123	4.45765	11.7962	5.94817	4.10919	32.9213	38.2702	42.4887
				chr11	61962255	61965515	ENSG00000167995.15	EXON	+	chr11_61962255_61965515	BEST1	32.4165	2.11038	11.0403	10.6509	19.4521	21.4312	134.997	74.1107
				chr11	64204054	64204543	ENSG00000168439.16	EXON	+	chr11_64204054_64204543	STIP1	51.5049	4.67321	16.0413	21.2524	24.2279	57.605	76.2846	109.483
				chr11	64289037	64289500	ENSG00000173264.14	EXON	+	chr11_64289037_64289500	GPR137	154.02	3.85649	14.2039	20.6243	5.45934	0.71532	2.86969	2.40756
				chr11	72018895	72019009	ENSG00000251143.1	EXON	+	chr11_72018895_72019009	RP11-849H4.4	65.6815	3.79302	10.1939	5.50407	0.64578	0	0	0
				chr11	119045385	119045493	ENSG00000255114.1	EXON	+	chr11_119045385_119045493	RP11-110I1.6	138.972	1.31489	10.5377	4.15013	6.25983	9.19805	26.6845	31.1724
				chr11	3691347	3691489	ENSG00000110713.15	EXON	-	chr11_3691347_3691489	NUP98	57.5239	3.67453	16.486	24.4126	5.52192	21.4535	8.86925	12.5516
				chr11	68742318	68742394	ENSG00000132749.10	EXON	-	chr11_68742318_68742394	TESMIN	26.8697	2.56129	12.2162	10.4873	0	5.8104	0	0
				chr11	72021204	72021291	ENSG00000137497.17	EXON	-	chr11_72021204_72021291	NUMA1	81.915	4.1815	10.0182	11.8193	6.0032	3.80609	0	0
				chr11	72023065	72023147	ENSG00000137497.17	EXON	-	chr11_72023065_72023147	NUMA1	106.223	3.95046	10.4092	11.2886	8.75262	0	0	0
				chr11	116785099	116785146	ENSG00000109917.10	EXON	-	chr11_116785099_116785146	ZPR1	55.2609	2.58007	13.1693	14.4118	21.1311	20.3812	43.8245	130.444
				chr11	120026815	120027204	NA	NOVEL_ORPHAN	*	chr11_120026815_120027204	NA	46.3819	2.03485	11.9497	9.90165	4.57597	0.141899	0	0
				chr11	120027405	120027594	NA	NOVEL_ORPHAN	*	chr11_120027405_120027594	NA	27.2752	1.95	15.8066	11.5696	2.21878	0	0	0
				chr12	897479	897681	ENSG00000060237.16	EXON	+	chr12_897479_897681	WNK1	26.9584	3.67289	11.268	8.01841	20.6847	5.73849	1.30737	8.27749
				chr12	1408149	1408247	ENSG00000082805.19	EXON	+	chr12_1408149_1408247	ERC1	138.918	2.52355	10.2633	13.047	3.75607	16.8944	8.86359	0
				chr12	56157468	56157545	ENSG00000196465.10	EXON	+	chr12_56157468_56157545	MYL6B	151.788	1.16049	13.0624	9.55325	13.5583	33.8339	59.3607	141.091
				chr12	69784720	69784815	ENSG00000127328.21	EXON	+	chr12_69784720_69784815	RAB3IP	275.062	2.31811	10.1968	0.41174	33.5727	36.9471	44.6579	31.7501
				chr12	69794437	69794514	ENSG00000127328.21	EXON	+	chr12_69794437_69794514	RAB3IP	185.107	1.07784	11.5321	0	31.348	32.7381	77.7915	60.7978
				chr12	93479388	93479472	ENSG00000198015.12	EXON	+	chr12_93479388_93479472	MRPL42	30.6846	3.51401	12.1053	1.96102	10.5396	35.485	92.3568	91.0496
				chr12	130346941	130347062	ENSG00000125207.7	EXON	+	chr12_130346941_130347062	PIWIL1	39.1709	4.87896	10.8047	14.2898	8.78347	5.01808	0	0
				chr12	2803789	2803938	ENSG00000258092.1	EXON	-	chr12_2803789_2803938	RP4-816N1.7	43.5782	3.47017	23.8859	15.8255	25.712	77.1478	77.1128	112.218
				chr12	49102887	49102951	ENSG00000139636.15	EXON	-	chr12_49102887_49102951	LMBR1L	42.5437	2.4683	22.567	12.2947	31.6201	29.9349	36.2187	6.17275
				chr12	49103091	49103159	ENSG00000139636.15	EXON	-	chr12_49103091_49103159	LMBR1L	55.2151	1.31409	20.9204	10.3602	25.162	14.087	29.5509	0
				chr12	49103687	49103813	ENSG00000139636.15	EXON	-	chr12_49103687_49103813	LMBR1L	56.5603	0.544551	10.1614	5.95455	18.9824	1.2004	22.3546	0
				chr12	49105924	49105957	ENSG00000139636.15	EXON	-	chr12_49105924_49105957	LMBR1L	144.391	0	21.5544	26.0615	16.4482	3.05556	89.9897	0
				chr12	49106961	49107045	ENSG00000139636.15	EXON	-	chr12_49106961_49107045	LMBR1L	123.679	0	12.8949	13.8322	5.69504	20.6948	43.0025	3.27461
				chr12	56122040	56122238	ENSG00000258317.1	EXON	-	chr12_56122040_56122238	RP11-603J24.5	39.8963	2.5305	11.7384	20.872	34.4927	78.6807	26.8534	8.03992
				chr12	57289009	57289040	ENSG00000179912.20	EXON	-	chr12_57289009_57289040	R3HDM2	41.8913	4.42667	14.9747	35.805	0.964367	0	0	0
				chr12	57823904	57824089	ENSG00000175215.10	EXON	-	chr12_57823904_57824089	CTDSP2	46.4416	3.29456	18.4902	22.2939	83.9583	39.6063	10.4459	22.4221
				chr12	57824227	57824319	ENSG00000175215.10	EXON	-	chr12_57824227_57824319	CTDSP2	28.2311	3.76352	22.7063	19.864	87.1967	38.9366	6.52058	21.4704
				chr12	57827552	57827590	ENSG00000175215.10	EXON	-	chr12_57827552_57827590	CTDSP2	45.2195	1.38553	24.4325	21.2954	51.3285	46.4365	0	10.4731
				chr12	127638352	127638381	ENSG00000256022.5	NOVEL_10KB_EXON	*	chr12_127638352_127638381	LINC02411	54.4791	0	13.3396	0	0	0	0	0
				chr13	27429870	27429966	ENSG00000122034.14	EXON	+	chr13_27429870_27429966	GTF3A	65.829	4.55495	10.9315	10.1662	19.6929	33.113	204.542	121.397
				chr13	27430533	27430621	ENSG00000122034.14	EXON	+	chr13_27430533_27430621	GTF3A	44.2803	4.49679	10.3657	12.6603	24.5152	60.958	443.603	269.356
				chr13	87355843	87355872	NA	NOVEL_ORPHAN	*	chr13_87355843_87355872	NA	46.9448	2.86185	16.0075	14.8281	5.15437	0	0	0
				chr14	21492296	21492376	ENSG00000092203.13	EXON	+	chr14_21492296_21492376	TOX4	32.4658	2.17392	17.7824	27.3842	102.576	32.5652	6.28468	1.14611
				chr14	35317249	35317493	ENSG00000100902.10,ENSG00000258790.1	EXON	+	chr14_35317249_35317493	PSMA6,RP11-561B11.2	39.0565	3.66911	17.8602	6.53255	180.227	185.107	194.121	229.863
				chr14	58472199	58472279	ENSG00000100578.14	EXON	+	chr14_58472199_58472279	KIAA0586	26.0738	3.94928	12.1087	4.60477	1.29393	3.3113	0	0
				chr14	58487007	58487166	ENSG00000100578.14	EXON	+	chr14_58487007_58487166	KIAA0586	44.714	4.04405	10.2186	6.14956	0.926024	13.3285	0	0
				chr14	77330310	77330359	ENSG00000100577.18	EXON	+	chr14_77330310_77330359	GSTZ1	48.3641	0	12.4106	6.23126	13.8457	4.05465	74.4098	137.06
				chr14	30929201	30929311	ENSG00000196792.11	EXON	-	chr14_30929201_30929311	STRN3	59.0287	4.74309	14.0672	5.87733	17.1626	18.7917	3.73982	8.33538
				chr14	67659731	67659922	ENSG00000100568.10,ENSG00000258466.5	EXON	-	chr14_67659731_67659922	VTI1B,RP11-1012A1.4	67.7136	3.86798	11.3421	11.8978	6.61125	35.3667	107.561	131.313
				chr14	69380123	69380640	ENSG00000100632.10	EXON	-	chr14_69380123_69380640	ERH	57.2918	3.67314	18.2319	26.5268	48.4857	98.5063	130.876	76.0354
				chr14	69386655	69387083	ENSG00000100632.10	EXON	-	chr14_69386655_69387083	ERH	70.2592	1.58102	10.182	13.4841	20.6345	56.1683	74.4955	20.7548
				chr14	76791297	76791366	ENSG00000013523.9	EXON	-	chr14_76791297_76791366	ANGEL1	39.4608	0.994398	14.3217	8.52167	5.81139	2.39995	2.70876	0
				chr14	80823365	80823384	ENSG00000100629	NOVEL_INTRONIC	*	chr14_80823365_80823384	CEP128	41.5762	0	22.462	11.5532	26.1504	45.1097	33.2116	19.303
				chr15	44379690	44379788	ENSG00000166734.18	EXON	+	chr15_44379690_44379788	CASC4	53.0053	1.92137	12.3558	0.772453	12.6504	0	0	0
				chr15	57231152	57231257	ENSG00000140262.17	EXON	+	chr15_57231152_57231257	TCF12	25.9314	4.25514	10.3159	0.34843	0	0	0	0
				chr15	67769602	67769663	ENSG00000137764.19	EXON	+	chr15_67769602_67769663	MAP2K5	25.8999	3.71451	34.9817	20.1197	2.65284	4.34269	0	35.6198
				chr15	92885515	92885585	ENSG00000272888.5,ENSG00000279765.3	EXON	+	chr15_92885515_92885585	LINC01578,RP11-437B10.1	29.1728	3.87554	14.3686	7.9592	33.1186	36.2735	8.01674	36.7782
				chr15	42811688	42811780	ENSG00000128881.16	EXON	-	chr15_42811688_42811780	TTBK2	180.009	3.95424	17.0092	10.8987	11.2601	1.79955	0	0
				chr15	43438324	43438416	ENSG00000067369.13	EXON	-	chr15_43438324_43438416	TP53BP1	60.1047	4.75299	12.3704	8.94225	2.7992	0.899775	1.11788	0
				chr15	72253437	72253504	ENSG00000137817.16	EXON	-	chr15_72253437_72253504	PARP6	77.5302	4.52559	11.5477	13.7977	0	5.76704	0	13.301
				chr15	24143857	24143906	NA	NOVEL_ORPHAN	*	chr15_24143857_24143906	NA	39.7619	1.40027	11.0528	12.1527	3.00485	0	0	0
				chr16	14724318	14724378	ENSG00000224712.12	EXON	+	chr16_14724318_14724378	NPIPA3	64.9445	4.91962	16.9474	10.1988	13.491	28.5194	28.625	6.63293
				chr16	14948930	14949037	ENSG00000183426.16	EXON	+	chr16_14948930_14949037	NPIPA1	56.2074	2.96818	10.8462	6.29182	8.53064	2.32092	15.01	5.20889
				chr16	20920122	20920214	ENSG00000102897.9	EXON	+	chr16_20920122_20920214	LYRM1	34.3455	4.99545	14.8725	11.4833	16.3212	24.1124	57.9053	19.3234
				chr16	22305156	22305206	ENSG00000058600.15	EXON	+	chr16_22305156_22305206	POLR3E	47.3968	4.40441	12.3791	35.1258	13.2445	22.7956	3.73809	0
				chr16	22308148	22308225	ENSG00000058600.15	EXON	+	chr16_22308148_22308225	POLR3E	41.0362	3.75109	12.9326	27.8232	17.9519	15.7711	6.19032	0
				chr16	29972950	29973052	ENSG00000149932.16	EXON	+	chr16_29972950_29973052	TMEM219	30.9783	4.1767	25.1045	8.87864	5.00645	4.78899	5.50169	11.6193
				chr16	30661180	30661215	ENSG00000156860.15	EXON	+	chr16_30661180_30661215	FBRS	139.167	2.55308	20.7519	8.88761	0	4.65216	0	0
				chr16	30661304	30661333	ENSG00000156860.15	EXON	+	chr16_30661304_30661333	FBRS	163.83	0	20.0363	14.8281	0	5.61468	0	0
				chr16	30662420	30662468	ENSG00000156860.15	EXON	+	chr16_30662420_30662468	FBRS	322.189	4.88752	15.1316	11.2452	2.68257	3.44914	0	0
				chr16	30668772	30668979	ENSG00000156860.15	EXON	+	chr16_30668772_30668979	FBRS	38.1617	1.72672	10.3086	4.7891	0.288844	0.639864	0.496837	0
				chr16	30753232	30753297	ENSG00000156873.15	EXON	+	chr16_30753232_30753297	PHKG2	133.683	0	11.6946	6.01774	20.1004	32.2701	0	18.85
				chr16	30756182	30756272	ENSG00000156873.15	EXON	+	chr16_30756182_30756272	PHKG2	50.9888	0	15.248	18.567	3.65388	25.3285	0	37.4381
				chr16	31189665	31189794	ENSG00000089280.18	EXON	+	chr16_31189665_31189794	FUS	90.6202	4.27977	24.2612	18.516	32.2294	77.4495	58.9126	34.5644
				chr16	74389995	74390030	ENSG00000196436.8	EXON	+	chr16_74389995_74390030	NPIPB15	194.833	0	16.6015	25.1771	5.12492	9.46266	11.8559	0
				chr16	81657775	81657816	ENSG00000153815.16	EXON	+	chr16_81657775_81657816	CMIP	41.9107	2.95765	13.2094	42.3983	11.6665	0	0	0
				chr16	372611	372727	ENSG00000129925.10	EXON	-	chr16_372611_372727	TMEM8A	33.5853	2.97158	13.775	26.2184	19.6931	2.28365	27.6382	116.187
				chr16	374756	374892	ENSG00000129925.10	EXON	-	chr16_374756_374892	TMEM8A	35.036	1.00902	10.2401	12.1712	10.0089	7.30433	2.13051	37.491
				chr16	18321017	18321124	ENSG00000214940.8	EXON	-	chr16_18321017_18321124	NPIPA8	96.3555	2.95274	11.3667	7.77047	10.4378	9.13042	30.7677	11.1398
				chr16	18360093	18360153	ENSG00000233024.7	EXON	-	chr16_18360093_18360153	RP11-1212A22.4	56.725	1.38323	16.5969	10.4577	18.9065	13.7966	47.9511	15.3156
				chr16	18361170	18361277	ENSG00000233024.7	EXON	-	chr16_18361170_18361277	RP11-1212A22.4	103.606	1.41689	13.5798	13.8077	18.4916	10.5219	50.3477	13.4235
				chr16	28175898	28176095	ENSG00000169180.11	EXON	-	chr16_28175898_28176095	XPO6	64.1582	3.6933	18.7753	33.5298	1.27285	1.00852	0.948755	0
				chr16	87423810	87423881	ENSG00000140948.11	EXON	-	chr16_87423810_87423881	ZCCHC14	33.3781	4.22476	26.1531	37.4993	16.2772	4.58664	0	0
				chr16	12516657	12516696	ENSG00000048471	NOVEL_INTRONIC	*	chr16_12516657_12516696	SNX29	33.2982	3.10932	11.1741	1.00296	0	0	0	0
				chr16	20790787	20790816	ENSG00000005187,ENSG00000196678	NOVEL_INTRONIC	*	chr16_20790787_20790816	ACSM3,ERI2	33.592	2.86185	16.7016	21.4528	0	0	1.85337	0
				chr16	26031717	26032536	ENSG00000182601	NOVEL_INTRONIC	*	chr16_26031717_26032536	HS3ST4	34.1284	3.51714	25.6954	17.2472	21.68	26.101	48.3791	34.4087
				chr16	71245417	71245436	NA	NOVEL_ORPHAN	*	chr16_71245417_71245436	NA	43.9138	3.61123	12.2162	10.5953	36.7948	20.9135	10.8258	0
				chr16	74019937	74020006	NA	NOVEL_ORPHAN	*	chr16_74019937_74020006	NA	49.3261	2.82113	14.4321	12.8052	12.2345	2.3994	0	0
				chr16	75622717	75622816	ENSG00000065457	NOVEL_INTRONIC	*	chr16_75622717_75622816	ADAT1	29.4976	3.48185	15.3566	6.19849	0.743626	0	0	0
				chr17	3654998	3655101	ENSG00000040531.14	EXON	+	chr17_3654998_3655101	CTNS	88.2564	3.02078	23.286	14.8326	0	0	7.98797	5.76806
				chr17	3656676	3656795	ENSG00000040531.14	EXON	+	chr17_3656676_3656795	CTNS	120.041	4.06372	39.45	17.0667	4.59915	0	17.8334	25.4264
				chr17	7311018	7311122	ENSG00000132507.17	EXON	+	chr17_7311018_7311122	EIF5A	46.835	4.35699	16.4145	21.6065	54.8469	64.4753	164.231	77.3401
				chr17	7849821	7849947	ENSG00000132510.10	EXON	+	chr17_7849821_7849947	KDM6B	75.0069	4.68535	23.7098	20.4557	2.92005	0	0	0
				chr17	28341237	28341326	ENSG00000109079.9	EXON	+	chr17_28341237_28341326	TNFAIP1	32.8371	4.9486	12.8115	2.96277	25.0534	41.6703	56.2155	19.9747
				chr17	34985988	34986131	ENSG00000005156.11	EXON	+	chr17_34985988_34986131	LIG3	60.7652	3.93897	11.8547	16.6348	4.68562	0	0	0
				chr17	4981225	4981359	ENSG00000108509.20	EXON	-	chr17_4981225_4981359	CAMTA2	212.734	3.39419	15.012	24.4713	0	0	0	0
				chr17	4981678	4981831	ENSG00000108509.20	EXON	-	chr17_4981678_4981831	CAMTA2	72.4564	2.97269	16.3954	29.9458	0	0	0	0
				chr17	4982089	4982175	ENSG00000108509.20	EXON	-	chr17_4982089_4982175	CAMTA2	147.32	3.35854	19.4457	35.3272	0	0	0	0
				chr17	4982757	4982892	ENSG00000108509.20	EXON	-	chr17_4982757_4982892	CAMTA2	72.1605	2.64776	20.2707	29.5796	0	0	0	0
				chr17	4982976	4983043	ENSG00000108509.20	EXON	-	chr17_4982976_4983043	CAMTA2	106.367	4.382	24.2501	30.1112	0	0	0	0
				chr17	7240014	7240919	ENSG00000170296.9,ENSG00000262526.2	EXON	-	chr17_7240014_7240919	GABARAP,CTD-2545G14.7	92.0878	4.96209	11.0035	8.56682	95.2789	74.0898	22.6389	143.399
				chr17	8149259	8149310	ENSG00000179094.15	EXON	-	chr17_8149259_8149310	PER1	26.6941	0	11.1576	14.0763	0	0	0	0
				chr17	19826139	19826186	ENSG00000083290.19	EXON	-	chr17_19826139_19826186	ULK2	28.9659	4.82095	12.1072	11.3456	14.4016	25.8378	33.0282	0
				chr17	28352912	28353019	ENSG00000004142.11	EXON	-	chr17_28352912_28353019	POLDIP2	36.9134	1.75976	18.1064	25.7143	10.5216	23.2145	46.4552	57.3751
				chr17	28353241	28353316	ENSG00000004142.11	EXON	-	chr17_28353241_28353316	POLDIP2	34.6301	4.31917	16.2165	18.7571	5.39872	28.2231	45.707	58.3698
				chr17	49424269	49424922	ENSG00000229944.3	EXON	-	chr17_49424269_49424922	EIF4EP2	28.946	3.56561	13.3473	10.7038	11.8908	43.0012	59.3832	42.9453
				chr17	75851568	75851676	ENSG00000132471.11	EXON	-	chr17_75851568_75851676	WBP2	36.0731	0.975	15.8066	5.87138	1.87391	0	0	0
				chr17	81597245	81597316	ENSG00000182446.13	EXON	-	chr17_81597245_81597316	NPLOC4	36.5811	0	10.7063	9.93438	5.96112	3.55047	34.855	39.0495
				chr17	82249431	82249602	ENSG00000141551.14	EXON	-	chr17_82249431_82249602	CSNK1D	46.1958	3.3313	17.8394	24.4665	29.5372	40.2778	35.4662	22.8155
				chr17	82251379	82251527	ENSG00000141551.14	EXON	-	chr17_82251379_82251527	CSNK1D	46.4416	4.65826	21.1466	24.4787	23.2195	30.4281	18.6289	16.057
				chr17	4989202	4989311	ENSG00000196388	NOVEL_INTRONIC	*	chr17_4989202_4989311	INCA1	47.6562	2.37147	14.3564	8.2653	0	0	0	0
				chr18	36030991	36031097	ENSG00000141425.17	EXON	-	chr18_36030991_36031097	RPRD1A	40.5269	4.57598	12.0786	9.75948	60.6223	53.7632	29.1977	20.3252
				chr18	36798018	36798609	ENSG00000134779.14	EXON	-	chr18_36798018_36798609	TPGS2	55.2427	4.66011	10.8658	17.3625	2.02362	4.95916	2.61028	5.38715
				chr18	50000111	50000250	ENSG00000167306	NOVEL_INTRONIC	*	chr18_50000111_50000250	MYO5B	35.042	4.66097	13.3048	21.8207	6.14075	0	0	0
				chr19	11448222	11448291	ENSG00000130175.9	EXON	+	chr19_11448222_11448291	PRKCSH	171.728	4.27824	10.3086	6.76231	6.39963	7.19985	0	3.98648
				chr19	17724126	17724208	ENSG00000130479.10	EXON	+	chr19_17724126_17724208	MAP1S	79.1848	1.28415	15.7511	7.03182	3.14057	0	6.21208	0
				chr19	17725049	17725189	ENSG00000130479.10	EXON	+	chr19_17725049_17725189	MAP1S	46.3797	0.752143	12.6853	5.29043	1.83948	0	0	0
				chr19	18927965	18928036	ENSG00000105671.11	EXON	+	chr19_18927965_18928036	DDX49	38.3493	0.966386	10.7063	25.2632	296.863	759.267	813.225	574.585
				chr19	36712781	36712867	ENSG00000189042.13	EXON	+	chr19_36712781_36712867	ZNF567	27.5563	4.00818	11.8238	19.2589	6.33986	12.3111	6.52526	9.21101
				chr19	46989544	46989675	ENSG00000160007.18	EXON	+	chr19_46989544_46989675	ARHGAP35	257.743	2.97188	12.1977	4.25931	8.20307	1.24294	13.6057	2.09975
				chr19	46999304	46999409	ENSG00000160007.18	EXON	+	chr19_46999304_46999409	ARHGAP35	309.198	1.50429	11.5832	12.7011	4.44566	6.93796	7.36894	10.3734
				chr19	47271274	47271953	ENSG00000105321.12	EXON	+	chr19_47271274_47271953	CCDC9	80.3437	1.71786	11.1247	7.09983	2.6719	4.55624	5.8144	8.46136
				chr19	463346	464364	ENSG00000181781.9	EXON	-	chr19_463346_464364	ODF3L2	36.2911	3.55968	11.0397	9.32383	0.252973	0	0	0
				chr19	1818482	1818595	ENSG00000079313.13	EXON	-	chr19_1818482_1818595	REXO1	30.1194	3.26151	41.1365	23.965	0	0	0	0
				chr19	1818706	1818843	ENSG00000079313.13	EXON	-	chr19_1818706_1818843	REXO1	30.4512	3.12188	30.7492	16.7608	0	0	0	0
				chr19	1819934	1820057	ENSG00000079313.13	EXON	-	chr19_1819934_1820057	REXO1	40.7006	4.15196	29.5334	19.1707	5.26254	1.32379	0	0
				chr19	1820264	1820395	ENSG00000079313.13	EXON	-	chr19_1820264_1820395	REXO1	42.3123	3.27662	22.0502	19.1353	2.21822	0	0	0
				chr19	2757337	2757457	ENSG00000104969.9	EXON	-	chr19_2757337_2757457	SGTA	46.0803	4.86681	30.8228	44.2409	6.71286	21.6195	19.2425	40.496
				chr19	2757693	2757782	ENSG00000104969.9	EXON	-	chr19_2757693_2757782	SGTA	142.013	3.54992	22.2067	53.5027	8.11642	17.9861	12.473	26.7856
				chr19	2761460	2761522	ENSG00000104969.9	EXON	-	chr19_2761460_2761522	SGTA	203.857	3.65459	23.2949	50.7537	8.31182	14.2449	6.54282	17.9791
				chr19	12928755	12928847	ENSG00000179115.10	EXON	-	chr19_12928755_12928847	FARSA	116.476	3.72899	11.7736	4.83194	2.5996	0	25.6565	12.8823
				chr19	41837074	41837345	ENSG00000273111.5	EXON	-	chr19_41837074_41837345	LYPD4	43.724	4.74081	11.9151	14.8983	0	3.91002	0	0
				chr19	41837935	41838261	ENSG00000273111.5	EXON	-	chr19_41837935_41838261	LYPD4	55.3453	4.60642	19.637	28.3469	0.74797	2.62909	0	0
				chr19	45784641	45784715	ENSG00000185800.11	EXON	-	chr19_45784641_45784715	DMWD	27.5959	0	17.6672	5.93523	12.5567	4.47473	4.35792	1.23904
				chr19	47416652	47416702	ENSG00000105419.17	EXON	-	chr19_47416652_47416702	MEIS3	38.9667	3.03214	10.8317	21.0264	0.736189	0	0	0
				chr19	40443826	40443865	ENSG00000167565,ENSG00000268366	NOVEL_INTRONIC	*	chr19_40443826_40443865	SERTAD3,AC010271.1	40.6074	0	10.943	5.16182	9.14117	0	0	0
				chr19	40749926	40750245	ENSG00000188493	NOVEL_INTRONIC	*	chr19_40749926_40750245	C19orf54	29.874	1.19045	10.9614	16.7357	3.91563	2.0546	0	0
				chr20	34481066	34481206	ENSG00000078747.14	EXON	+	chr20_34481066_34481206	ITCH	39.5922	4.35353	21.3389	23.5664	15.0884	32.0506	19.589	18.2099
				chr20	64032841	64033100	ENSG00000101161.7	EXON	+	chr20_64032841_64033100	PRPF6	26.5381	3.75217	17.0271	29.0874	32.4643	87.5935	60.7654	73.1658
				chr20	34676956	34677085	ENSG00000101464.10	EXON	-	chr20_34676956_34677085	PIGU	26.3837	4.701	11.3955	6.81714	0	0	0.797249	7.12354
				chr20	36660337	36660384	ENSG00000101079.20	EXON	-	chr20_36660337_36660384	NDRG3	41.4539	4.14166	26.3386	48.6686	24.3178	157.375	526.533	200.936
				chr20	36665046	36665097	ENSG00000101079.20	EXON	-	chr20_36665046_36665097	NDRG3	33.6929	2.06471	27.8939	38.7157	20.652	121.221	433.846	183.378
				chr20	36666289	36666392	ENSG00000101079.20	EXON	-	chr20_36666289_36666392	NDRG3	66.7317	4.60111	19.3362	17.5653	13.3285	66.0802	176.51	93.4303
				chr20	36687492	36687612	ENSG00000101079.20	EXON	-	chr20_36687492_36687612	NDRG3	26.3316	3.37715	14.7995	27.0755	5.13559	12.1414	44.5617	25.1355
				chr22	30578837	30578998	ENSG00000100029.17	EXON	-	chr22_30578837_30578998	PES1	57.0061	1.30807	13.4556	15.8378	44.1563	148.454	281.6	145.999
				chr22	30932545	30932769	ENSG00000133422.12	EXON	-	chr22_30932545_30932769	MORC2	28.2124	1.53155	11.538	12.3932	8.48068	19.221	39.0133	16.6715
				chr22	30932889	30933030	ENSG00000133422.12	EXON	-	chr22_30932889_30933030	MORC2	32.546	0	15.0952	18.039	1.25626	15.8514	37.8405	8.6897
				chr22	40416976	40417046	ENSG00000196588.14	EXON	-	chr22_40416976_40417046	MKL1	27.8333	0	16.1449	40.8347	0	0	0	0
				chr22	41245611	41246672	ENSG00000100401.19	EXON	-	chr22_41245611_41246672	RANGAP1	78.1758	4.43387	15.9698	8.10443	13.8556	10.8448	82.9055	106.204
				chr22	41249330	41249451	ENSG00000100401.19	EXON	-	chr22_41249330_41249451	RANGAP1	293.782	2.5059	18.8467	4.70932	24.0786	0	97.1503	78.0494
				chr22	41249729	41249817	ENSG00000100401.19	EXON	-	chr22_41249729_41249817	RANGAP1	301.674	1.5594	21.0155	3.32592	36.2166	12.2288	85.2321	78.5623
				chr22	41251007	41251109	ENSG00000100401.19	EXON	-	chr22_41251007_41251109	RANGAP1	173.512	2.69072	20.9204	5.38198	23.0391	31.1652	51.011	48.4137
				chr22	41603259	41603381	ENSG00000100418.7	EXON	-	chr22_41603259_41603381	DESI1	45.4337	4.97073	41.9781	33.0794	25.6858	10.6771	24.0713	67.6395
				chr22	41604044	41604153	ENSG00000100418.7	EXON	-	chr22_41604044_41604153	DESI1	36.2361	4.74363	36.9102	31.9132	14.79	3.70031	18.503	52.7089
				chr22	43755766	43755832	ENSG00000186976.14	EXON	-	chr22_43755766_43755832	EFCAB6	47.9906	3.31269	15.2395	0.592656	8.08376	2.00685	0	0
				chr22	26459229	26459248	ENSG00000100099	NOVEL_INTRONIC	*	chr22_26459229_26459248	HPS4	45.2195	4.36809	16.9946	8.2348	0	0	0	0
				chrX	2717605	2717652	ENSG00000002586.18	EXON	+	chrX_2717605_2717652	CD99	33.6148	0	18.1078	11.5451	8.6076	22.545	24.367	0
				chrX	149929645	149930127	ENSG00000283463.1	EXON	+	chrX_149929645_149930127	XX-FW81066F1.2	26.2742	4.55858	27.7565	34.5954	85.2006	102.499	72.066	31.5657
